# Supplementary material for: EasyDetectDisease: An Android App for Early Symptom Detection and Prevention of Childhood Infectious Diseases
Source: Interact J Med Res. 2019 May 14;8(2):e12664. doi: 10.2196/12664 (PMC6538239; doi:10.2196/12664)
Supplement: Multimedia Appendix 1 [file ijmr_v8i2e12664_app1.xlsx]

## Sheet: childCOD_estimates_2000_2015
iso3	whocode	level	whoreg6	whoname	year	nnd	pnd	livebirths	neo2	neo3	neo4	neo5	neo6	neo7	neo8	neo9	neo10	neo11	neo12	neo13	neo15	neo16	neo17	post2	post3	post4	post5	post6	post7	post8	post9	post10	post11	post12	post13	post15	post16	post17	ufive2	ufive3	ufive4	ufive5	ufive6	ufive7	ufive8	ufive9	ufive10	ufive11	ufive12
		global			2000	3.91038e+06	6.05161e+06	127988642	1999.53	40345	2597.26	160161	0	388.602	0	292202	1.21042e+06	1.06081e+06	531954	223583	324746	6462.58	54706.4	220327	1.17187e+06	56589.3	1549.88	484821	283436	725282	1.43984e+06	128352	59317.4	6682.51	512312	249214	332809	379219	222327	1.21221e+06	59186.5	161711	484821	283825	725282	1.73204e+06	1.33877e+06	1.12013e+06	538637
		global			2001	3.82372e+06	5.88013e+06	129116582	2038.15	38486.1	2623.9	142118	0	325.227	0	281325	1.19167e+06	1.03579e+06	528408	218848	323421	6313.77	52346.9	226726	1.10575e+06	57113.2	1435.56	470786	280083	710707	1.39478e+06	126789	59063.2	5952.05	497808	245362	326608	371161	228764	1.14424e+06	59737.1	143553	470786	280408	710707	1.67611e+06	1.31846e+06	1.09486e+06	534360
		global			2002	3.72588e+06	5.60003e+06	130205782	2051.5	36600.8	2657.32	125403	0	283.878	0	269585	1.16846e+06	1.00569e+06	524011	213629	321079	6324.57	50113.2	229988	1.04237e+06	57651.2	1340.76	364903	269869	700492	1.33733e+06	125015	58603.5	5664.4	482520	241631	318761	363889	232039	1.07897e+06	60308.5	126744	364903	270152	700492	1.60692e+06	1.29347e+06	1.06429e+06	529676
		global			2003	3.62403e+06	5.46974e+06	131222823	2030.41	34778.9	2648.3	110476	0	234.385	0	258212	1.14554e+06	972348	518273	207245	317878	6261.68	48100.9	230534	973691	57352.9	1248.49	421407	267983	684444	1.28387e+06	122011	57638.8	5514.9	464317	235008	310484	354242	232564	1.00847e+06	60001.2	111725	421407	268218	684444	1.54208e+06	1.26755e+06	1.02999e+06	523788
		global			2004	3.5184e+06	5.2097e+06	132150095	2004.87	32908.1	2639.24	96993.8	0	258.256	0	246583	1.11979e+06	937293	512061	199921	314947	6315.88	46687.9	227726	916620	57362.9	1157.31	315096	251631	648313	1.24155e+06	120608	57239.6	5236.53	449153	231956	305074	380975	229731	949528	60002.1	98151.1	315096	251889	648313	1.48813e+06	1.2404e+06	994532	517297
		global			2005	3.42223e+06	4.97562e+06	132979502	1950.1	31311.2	2637.95	86032.8	0	266.522	0	235475	1.09986e+06	903144	505286	193190	312045	6184.11	44852.3	222208	859826	57293.6	1002.5	295896	247373	615134	1.19468e+06	118177	56601.8	4975.62	432687	226882	298946	343937	224158	891138	59931.5	87035.3	295896	247639	615134	1.43015e+06	1.21803e+06	959746	510262
		global			2006	3.3284e+06	4.70186e+06	133582640	1887.14	29584	2651.98	77012.7	0	267.862	0	224904	1.0774e+06	871103	497766	187426	309352	5947.33	43098.1	214527	813852	57288.5	875.598	189854	213377	586959	1.16243e+06	117523	56221	4726.21	421904	224647	295212	342468	216414	843436	59940.5	77888.3	189854	213645	586959	1.38733e+06	1.19492e+06	927324	502492
		global			2007	3.24324e+06	4.4577e+06	134042579	1772.63	27921.3	2680.27	69449.4	0	332.59	0	214766	1.05911e+06	840837	492533	181200	305279	5746.05	41609.4	202888	769154	57551.2	766.447	120110	202998	546643	1.11581e+06	116598	55568.2	4482.52	412049	222210	291502	339371	204661	797075	60231.5	70215.9	120110	203330	546643	1.33058e+06	1.17571e+06	896405	497015
		global			2008	3.16364e+06	4.31961e+06	134448152	1615.27	26224.3	2699.39	62454.6	0	336.537	0	205772	1.04129e+06	811345	487295	175737	302479	5652.49	40740.2	186151	724454	57765.8	687.397	127852	209049	501552	1.07398e+06	115182	54857	4417.15	402547	218151	286156	356807	187766	750678	60465.2	63142	127852	209386	501552	1.27975e+06	1.15647e+06	866202	491712
		global			2009	3.09028e+06	4.1478e+06	134923984	1500.84	24622.5	2710.16	56652.5	0	368.821	0	197998	1.02564e+06	783746	480131	170470	300365	5755.9	40323.1	169240	696303	57766.9	638.921	151335	174895	471832	1.00995e+06	115457	55103.3	4459.57	402489	216092	284677	337563	170741	720925	60477	57291.4	151335	175264	471832	1.20795e+06	1.14109e+06	838849	484591
		global			2010	3.02084e+06	3.99591e+06	135570777	1392.88	23222.5	2755.87	52219	0	351.923	0	190945	1.01465e+06	756027	468732	164732	300695	5701.09	39409.7	147880	661167	58300.9	597.332	124876	157240	428425	981025	114591	54865.1	4507.63	396451	214376	281052	370557	149273	684389	61056.8	52816.3	124876	157592	428425	1.17197e+06	1.12924e+06	810892	473240
		global			2011	2.94933e+06	3.84913e+06	136402511	1331.2	21875.4	2802.55	48599.7	0	330.139	0	184208	1.00281e+06	729227	453608	159006	301421	5683.34	38423.6	131790	627414	59306.2	557.242	160000	149484	385802	947626	113789	54443.4	4319.34	390308	211211	277676	335407	133121	649289	62108.7	49157	160000	149815	385802	1.13183e+06	1.1166e+06	783671	457927
		global			2012	2.88078e+06	3.65442e+06	137405732	1201.04	20635.6	2833.63	44933.4	0	304.101	0	177413	992650	703115	438628	153836	302067	5653.99	37503.4	113986	591455	59962	534.842	109598	154160	353850	901556	112327	54045.1	4037.36	383862	208350	273866	332825	115187	612091	62795.7	45468.2	109598	154464	353850	1.07897e+06	1.10498e+06	757160	442665
		global			2013	2.80881e+06	3.54001e+06	138415304	1031.2	19351.8	2786.05	41034.9	0	266.077	0	170601	978297	678735	424252	148888	302108	5437.78	36018.7	97936.1	568623	57748.2	509.689	120642	135323	335943	843530	112425	54742	3673.14	389051	207820	275440	336602	98967.3	587975	60534.2	41544.6	120642	135589	335943	1.01413e+06	1.09072e+06	733478	427925
		global			2014	2.74507e+06	3.38707e+06	139221094	950.988	18127.8	2745.8	37346	0	261.018	0	164863	963563	657485	412983	143689	302987	5279.88	34785.3	88152.5	536117	55728.8	485.343	95791.6	122921	321704	792864	111627	54885.4	3302.89	389511	207048	271737	335191	89103.5	554245	58474.6	37831.4	95791.6	123182	321704	957727	1.07519e+06	712370	416286
		global			2015	2.68067e+06	3.26127e+06	139680314	939.89	17023.2	2704.03	34019.4	0	245.119	0	159720	947114	636948	401049	139082	303161	5052.74	33609	85784.5	508954	53989.6	467.344	73842.6	115404	306371	760416	110308	54203.3	3156.27	383881	205532	267746	331215	86724.4	525977	56693.7	34486.8	73842.6	115649	306371	920136	1.05742e+06	691151	404205
		region	Afr		2000	1.06155e+06	3.04596e+06	26193442	1832.17	9982.04	1373.26	55765.7	0	72.8684	0	78562.4	303490	336335	156616	46684.6	60281	679.19	9871.58	204627	531981	30027.5	473.783	315814	137069	696001	566644	49482	26922.3	0	221321	64566.3	82818.2	118210	206459	541963	31400.7	56239.5	315814	137142	696001	645206	352972	363257	156616
		region	Afr		2001	1.05949e+06	2.99126e+06	26729547	1858.09	9723.17	1395.2	50599.4	0	70.4287	0	78606.6	302264	336757	160256	47283.2	60052.2	695.424	9924.47	209900	509367	30637.9	448.026	280621	141762	684915	566313	49582.4	27060.9	0	221496	65168.7	83662.8	120328	211758	519090	32033.1	51047.4	280621	141833	684915	644919	351847	363818	160256
		region	Afr		2002	1.05517e+06	2.88099e+06	27264580	1862.34	9406.99	1423.05	45349.1	0	66.4002	0	78373.4	299991	335975	164167	47802.3	60095.9	711.605	9950.1	212471	486611	31211.5	424.222	213885	135015	675963	553840	49659.1	27227.1	0	222072	65899.7	84096.1	122618	214333	496018	32634.5	45773.3	213885	135081	675963	632213	349650	363202	164167
		region	Afr		2003	1.05058e+06	2.87673e+06	27811642	1850.06	9039.9	1436.3	40549.3	0	60.8507	0	77887.3	298182	334130	168173	48142.5	60466	726.393	9936.49	212635	454752	31363.3	400.478	271172	141697	660267	540375	48667.3	26873.1	0	217894	65377.8	82881.9	122370	214485	463792	32799.6	40949.7	271172	141757	660267	618262	346849	361003	168173
		region	Afr		2004	1.0449e+06	2.68325e+06	28388680	1821.87	8607.02	1443.33	36026	0	57.4749	0	77126.7	296127	331235	172365	48319	61147.5	737.428	9884.61	209919	433357	31644.7	383.068	146679	131834	626583	534739	48716.2	27007.9	0	218301	66096.6	83184.6	124800	211740	441964	33088	36409.1	146679	131892	626583	611866	344843	358243	172365
		region	Afr		2005	1.03909e+06	2.63701e+06	29007649	1775.06	8145.67	1456.95	32226.3	0	55.1336	0	76224.7	294169	327916	176025	48345.4	62209.9	748.698	9790.31	204973	409049	31893.6	362.944	171256	134779	591955	526024	48312.6	26923.6	0	215719	66439.8	83389.9	125927	206748	417195	33350.5	32589.2	171256	134835	591955	602249	342482	354839	176025
		region	Afr		2006	1.03081e+06	2.44592e+06	29613720	1718.39	7673.02	1474	28898.1	0	36.3633	0	75028.8	291600	323595	178637	48184	63354.5	780.88	9833.81	197897	393576	32124	341.193	47914.3	107110	566603	523995	48857	27276.7	0	218175	67975.1	84785.2	129294	199615	401249	33598	29239.3	47914.3	107147	566603	599024	340457	350872	178637
		region	Afr		2007	1.02471e+06	2.34727e+06	30266012	1598.75	7236.06	1487.93	25993.5	0	73.1116	0	74094.8	289306	319320	182226	47653.4	65020.7	787.515	9916.81	187205	378160	32255.7	319.973	26390.5	102105	528955	507120	49325.5	27543.6	0	219759	69424.5	86335.6	132377	188804	385396	33743.7	26313.5	26390.5	102178	528955	581215	338632	346864	182226
		region	Afr		2008	1.01825e+06	2.28556e+06	30944622	1467.3	6861.65	1496.31	23403.4	0	57.8766	0	72917.5	286730	315057	184875	47719	66863.1	823.844	9982.1	171737	358949	32332.2	300.377	41730.7	115341	482200	495486	49252.5	27566.6	0	219403	70343.1	86872.6	134049	173204	365810	33828.5	23703.8	41730.7	115399	482200	568403	335982	342624	184875
		region	Afr		2009	1.01348e+06	2.22095e+06	31623852	1360.67	6588.66	1507.16	21586.2	0	42.2409	0	72003.8	285316	311734	185668	47784.4	68956.9	860.811	10072.2	156047	349989	32323.3	281.146	54000.7	92287.3	451271	477481	50443.1	28365.6	0	226029	72975.5	89963.8	139495	157408	356577	33830.5	21867.4	54000.7	92329.5	451271	549485	335759	340099	185668
		region	Afr		2010	1.00906e+06	2.14516e+06	32287929	1258.97	6437.29	1550.87	20689.9	0	33.0671	0	71400.9	286610	308284	183827	46787.6	71165.5	879.66	10132.6	135541	337346	32897.3	264.2	55882.5	78944.5	410398	475865	50998.8	28775.8	0	227483	74607.5	93106.3	143054	136800	343783	34448.2	20954.1	55882.5	78977.6	410398	547266	337609	337060	183827
		region	Afr		2011	1.00384e+06	2.09837e+06	32883750	1207.43	6345.35	1588.45	20249.8	0	41.7468	0	70520.8	288411	304880	179846	45937.1	73674.7	954.954	10184.7	120173	325959	33609.6	248.638	74600.3	76012.4	369872	467599	51682.5	29219.7	0	229911	76352.9	96064.3	147063	121381	332305	35198.1	20498.4	74600.3	76054.1	369872	538120	340094	334100	179846
		region	Afr		2012	998007	2.00645e+06	33468138	1082.54	6254.64	1626.91	19607.6	0	1.31569	0	69642	290194	300521	176800	45318.6	75933	922.253	10103.3	103103	313113	34286.4	240.003	46587.6	84228.7	336747	448630	52145.2	29523.8	0	232034	77808	97667.7	150338	104186	319368	35913.3	19847.6	46587.6	84230	336747	518272	342339	330045	176800
		region	Afr		2013	994143	1.96526e+06	34038922	921.665	6137.26	1619.6	18730.9	0	4.06425	0	68921.3	291604	297212	175213	44926.1	77994.6	889.598	9968.84	87598.5	302774	33155.1	231.918	64722.3	74311.8	320354	425872	53103.1	30108.7	0	238353	79952.2	99790.8	154927	88520.2	308911	34774.7	18962.8	64722.3	74315.9	320354	494793	344707	327321	175213
		region	Afr		2014	989381	1.88879e+06	34585551	846.487	5989.05	1611.67	17718	0	13.0589	0	68278.5	291265	293927	174413	44523.8	79958.7	910.704	9926.23	78410.1	287531	32134.5	225.328	42654.8	66861.8	307481	402099	53953.9	30617.4	0	243877	81982.4	101932	159030	79256.6	293520	33746.2	17943.4	42654.8	66874.9	307481	470378	345219	324544	174413
		region	Afr		2015	984637	1.83532e+06	35109994	838.81	5836.64	1603.74	16792.3	0	12.5131	0	67631.4	290637	291260	173161	44289.7	81791.1	905.243	9878.58	76472.2	272220	31288.7	219.635	33659.7	65741.9	292940	395467	53381.1	30323.7	0	241816	81940.3	101205	158640	77311	278057	32892.5	17011.9	33659.7	65754.4	292940	463098	344018	321583	173161
		region	Amr		2000	191378	220362	15851235	45.7788	262.35	57	787.984	0	182.073	0	8143.41	77365	31711.3	23982.7	15375.5	30989.9	720.745	1754.22	3832.71	34249.2	1399.56	12.9231	1.65312	8680.92	421.785	48932.6	5393.4	2677.73	0	25351.8	32161.9	30938.5	26307.3	3878.49	34511.6	1456.56	800.907	1.65312	8862.99	421.785	57076	82758.4	34389	23982.7
		region	Amr		2001	182653	207594	15889648	48.4722	246.635	59.693	744.289	0	145.133	0	7170.47	73429	29918.3	22891.5	15171.7	30435.3	669.2	1723.28	3726.17	30832.5	1386.19	20.5498	0	7676.01	408.501	44703	5126.93	2623.44	0	23818.6	30837	30902.2	25532.7	3774.65	31079.2	1445.88	764.839	0	7821.15	408.501	51873.5	78556	32541.8	22891.5
		region	Amr		2002	174324	195254	15943000	48.8503	234.257	58.2656	664.322	0	111.233	0	6820.54	68745	28621.3	21853.1	15008.3	29773.8	675.353	1709.54	3554.62	28685.8	1323.6	18.3486	2.25818	6766.64	358.462	41207.8	5134.18	2568.89	0	22125.4	29937.3	28681.4	24889.3	3603.47	28920.1	1381.87	682.671	2.25818	6877.87	358.462	48028.3	73879.2	31190.2	21853.1
		region	Amr		2003	166815	183658	15987366	34.6739	224.879	57	635.578	0	88.9735	0	6212.44	65683.4	26600.7	21154.6	14542.2	29297.1	679.592	1603.83	3406.78	26260	1304.74	11.9851	1.68574	6227.38	350.284	38520.1	4910.65	2450.35	0	21214.1	28710	27243.5	23046.5	3441.45	26484.9	1361.74	647.563	1.68574	6316.36	350.284	44732.6	70594.1	29051.1	21154.6
		region	Amr		2004	159866	173230	15992063	35.5191	215.563	58.9137	585.052	0	79.2069	0	6062.09	60932.8	25636.2	20701	14012.9	29247.9	602.702	1696.1	3144.12	22997.1	1367.14	14.0714	0	5924.45	325.033	36244.1	4864.58	2427.61	0	18630.7	28592.5	26201.4	22497.2	3179.64	23212.7	1426.06	599.123	0	6003.65	325.033	42306.2	65797.4	28063.8	20701
		region	Amr		2005	153947	161951	15935471	29.9986	206.741	56	556.67	0	72.5955	0	5821.04	59405.3	24166.9	19711.9	13591.4	28258.4	558.384	1511.63	2800.79	21474.4	1387.38	9.12926	1.75388	5358.45	338.026	32167.9	4811.86	2315.46	0	16946.1	27511.7	25110	21718.1	2830.79	21681.2	1443.38	565.799	1.75388	5431.05	338.026	37988.9	64217.2	26482.4	19711.9
		region	Amr		2006	146997	153253	15790750	26.9018	197.122	58.9848	509.921	0	68.3311	0	5608.82	54914.3	23132.1	18439.6	13373.3	28594.1	574.523	1498.98	2536.64	18802.4	1344.64	10.7104	0	5143.54	296.856	30721.7	4826.27	2337.81	0	15009.4	27025	23950.4	21247.7	2563.54	18999.6	1403.63	520.631	0	5211.88	296.856	36330.5	59740.5	25469.9	18439.6
		region	Amr		2007	140217	145710	15588981	36.8634	187.064	58.3404	481.383	0	46.1482	0	5185.08	52077.3	22012.5	17872.7	13074.9	27269.5	582.15	1332.96	2202.31	16476.8	1318.01	6.36196	0	4646.77	256.97	28613.1	4801.88	2230.82	0	13802.3	26362.9	24681.8	20309.9	2239.18	16663.8	1376.35	487.744	0	4692.92	256.97	33798.2	56879.2	24243.3	17872.7
		region	Amr		2008	135543	137126	15365543	21.1747	176.054	58.083	451.906	0	58.128	0	5020.79	50406.4	21133.1	16965.8	12320	27025.1	589.402	1317.1	1903.26	14329.9	1372.73	9.85718	0	4310.39	234.338	26423.7	4604.52	2127.19	0	12751.3	25767.8	24170	19121	1924.44	14505.9	1430.81	461.763	0	4368.51	234.338	31444.5	55011	23260.3	16965.8
		region	Amr		2009	133157	127683	15169326	24.0631	164.618	57	423.666	0	68.903	0	4939.37	49036	20429.3	16954.9	12279.3	26873.2	542.538	1364.04	1643.35	12584.3	1352.57	9.1084	0	3908.26	311.496	25294.4	4262.88	1939.93	0	11517.3	23978.7	22608.5	18272.2	1667.41	12749	1409.57	432.774	0	3977.16	311.496	30233.7	53298.9	22369.2	16954.9
		region	Amr		2010	133048	156972	15039365	24.9934	161.759	58	341.23	0	56.7881	0	4924.63	48451.1	20165.9	16651.2	12589.8	27738.2	587.27	1297.15	1508.94	11742.9	1315.4	7.5944	0	3955.14	299.745	23793	4142.12	2064.86	0	11166	23418.8	21331.6	52225.8	1533.93	11904.6	1373.4	348.824	0	4011.93	299.745	28717.7	52593.2	22230.8	16651.2
		region	Amr		2011	131530	111823	14987817	18.757	144.737	62.1039	299.778	0	43.3048	0	5002.79	47240.2	19740.6	16858.1	12433.8	27775	558.36	1352.4	1217.95	9878.88	1460.17	6.30883	0	3274.94	235.585	22033.1	4096.51	1817.39	0	9917.11	22176.4	19147.9	16560.7	1236.71	10023.6	1522.27	306.086	0	3318.25	235.585	27035.9	51336.7	21558	16858.1
		region	Amr		2012	129487	107875	14999844	18.5814	136.7	62.7194	275.168	0	60.3852	0	4805.31	45938.5	19026.3	16616.5	12753.9	27881.1	577.862	1333.92	959.5	9272.35	1577.18	10.8208	0	2995.37	202.94	20506.4	4025.46	1778.07	0	9240.96	21904.4	19079.7	16321.8	978.082	9409.05	1639.9	285.989	0	3055.76	202.94	25311.7	49963.9	20804.4	16616.5
		region	Amr		2013	126089	105910	15050837	13.5764	129.793	58.3341	262.545	0	39.2422	0	4483.03	44754.4	18569.9	15804.4	13023.8	27004.5	595.393	1350.02	840.429	9181.78	1396.45	6.56368	1.23589	2695.73	187.29	19594.3	3792.44	1722.44	0	9378.12	21008.1	19984.9	16120.2	854.005	9311.57	1454.79	269.108	1.23589	2734.97	187.29	24077.3	48546.9	20292.3	15804.4
		region	Amr		2014	121778	105771	15111233	14.5293	123.112	57.2296	247.908	0	43.4583	0	4436.18	43298.4	17967.4	15457.4	12135.1	26183.7	539.683	1273.94	798.96	8826.09	1395.78	7.74147	0.491313	2758.65	161.046	19553.1	3982.65	1805.42	0	9469.93	21648.4	19309.1	16053.6	813.49	8949.2	1453.01	255.65	0.491313	2802.11	161.046	23989.3	47281.1	19772.8	15457.4
		region	Amr		2015	116756	106231	15158105	14.098	117.263	55.3338	234.845	0	41.5815	0	4238.85	41568.5	17189.2	14747.6	11614.3	25189.9	518.418	1226.1	791.425	8622.47	1367.93	7.67485	0.565347	2756.14	146.591	19560.4	4033.03	1843.53	0	9495.15	22000.5	19538.2	16067.4	805.523	8739.73	1423.26	242.52	0.565347	2797.72	146.591	23799.2	45601.6	19032.8	14747.6
		region	Emr		2000	515260	601755	13742298	6.33	5364.8	480	34424.3	0	0.749527	0	36460.9	157738	132789	73287.9	26473	38219.3	721.971	9293.92	639.881	138146	10911.3	128.317	46548.9	30833.2	5426.08	177479	16169	8176.81	0	49527.2	26569.1	44535	46665.3	646.211	143511	11391.3	34552.7	46548.9	30834	5426.08	213939	173907	140965	73287.9
		region	Emr		2001	504124	592434	13784863	6.96	5283.03	473	29566.9	0	0	0	35366.4	155661	128854	74654.3	26130.6	38135.3	728.319	9264.61	703.392	131555	10682.3	118.169	48928.2	30010.7	5381.61	174567	16088.1	8200.81	0	49167.3	26304.6	44241	46485.6	710.352	136838	11155.3	29685.1	48928.2	30010.7	5381.61	209934	171749	137055	74654.3
		region	Emr		2002	492628	563684	13799125	7.51	5157.76	467	25444.9	0	0.971631	0	34291.6	153157	124987	75441.2	25765.5	37982	733.228	9192.85	759.454	124838	10478.4	107.215	33595.4	29533.6	5448.46	170825	15975.5	8167.31	0	48389.2	25904.2	43700.6	45962.1	766.964	129996	10945.4	25552.1	33595.4	29534.6	5448.46	205116	169132	133154	75441.2
		region	Emr		2003	480233	543098	13822856	8.03	5040.63	457	21828.9	0	0.930403	0	33234.2	150221	121157	75355.9	25293.4	37852.5	726.002	9057.23	812.025	119318	10233.8	96.8771	24927.3	27648.3	4964.22	168351	15845.7	8152.23	0	47874.3	25585.7	43487.9	45800.1	820.055	124359	10690.8	21925.8	24927.3	27649.2	4964.22	201585	166067	129309	75355.9
		region	Emr		2004	470196	531970	13909311	8.6	4933.07	450	18799.4	0	0	0	32321.6	147975	117950	75301.7	24931.1	37843.8	723.329	8958.79	859.921	113968	10077.5	88.041	23703.5	27196.3	4375.69	166065	15683.3	8141.42	0	47192.9	25377.3	43513.2	45727.1	868.521	118902	10527.5	18887.4	23703.5	27196.3	4375.69	198387	163658	126091	75301.7
		region	Emr		2005	464774	519597	14095476	8.99	4851.6	434	16804.6	0	0	0	31668.4	147762	115527	75251.9	24668.6	38131.3	728.186	8937.32	898.546	109001	9722.8	81.2515	18898	28249.2	5175.81	162494	15535.7	8135.65	0	46607.1	25152.7	43872.4	45772.4	907.535	113853	10156.8	16885.8	18898	28249.2	5175.81	194162	163298	123663	75251.9
		region	Emr		2006	466650	506904	14400182	9.35	4828.81	440	15816.3	0	0	0	31451.3	149890	114802	76128.7	24654.9	38788.3	742.037	9097.43	934.171	104916	9751.27	77.4299	12668.5	27741.2	4588.67	160810	15491.5	8146.84	0	46079.1	25163.6	44470.6	46065.5	943.521	109744	10191.3	15893.8	12668.5	27741.2	4588.67	192261	165382	122949	76128.7
		region	Emr		2007	472014	502945	14792287	9.68	4842.16	450	15298	0	0	0	31482.8	153056	115065	77375	24740.4	39584.2	763.683	9347.36	967.051	101207	9837.2	75.0304	13420.7	27318	4048.6	159607	15520.7	8199.88	0	45792.9	25296.7	45188.6	46466	976.731	106049	10287.2	15373	13420.7	27318	4048.6	191090	168576	123265	77375
		region	Emr		2008	479014	495043	15232448	10.02	4855.24	481	14622	0	0	0	31585.6	156077	115782	79456.3	25097.6	40564	792.255	9691.12	1001.14	99302	10389	73.397	10176.4	24601.4	2479.72	156961	15758.4	8387.97	0	46452.3	25678.7	46113.5	47668.7	1011.16	104157	10870	14695.4	10176.4	24601.4	2479.72	188546	171836	124170	79456.3
		region	Emr		2009	484699	488120	15666630	10.21	4862.93	487	14026.3	0	0	0	31631.5	159034	116176	80892.8	25320.1	41451.4	816.298	9990.35	1018.84	101045	10547.9	71.0879	7677.57	20465.3	1649.63	144624	16492.7	8894.49	0	48897.1	26683.8	49580.1	50472.5	1029.05	105908	11034.9	14097.4	7677.57	20465.3	1649.63	176255	175526	125071	80892.8
		region	Emr		2010	487891	482509	16053583	10.45	4851.19	482	13612.3	0	0	0	31456.3	162262	115595	81248.4	25254.2	42143.4	830.209	10145.5	1042.31	97005.9	10432	67.9416	8849.18	19781	1973.06	141802	16428.8	8881.99	0	48608.9	26695.5	50290.1	50650.4	1052.76	101857	10914	13680.2	8849.18	19781	1973.06	173259	178691	124477	81248.4
		region	Emr		2011	485819	493451	16381032	10.81	4799.88	488	13222	0	1.01954	0	30955.2	164845	113730	79313.1	24856.2	42693.1	831.545	10073.3	1078.58	92314.1	10550.9	63.8129	25953	19402.7	1884.94	139877	16398.9	8862.46	0	48267.9	26735.8	50800.3	51261.2	1089.39	97114	11038.9	13285.8	25953	19403.7	1884.94	170832	181244	122592	79313.1
		region	Emr		2012	481111	480895	16664840	10.95	4699.5	481	12621.2	0	0.471425	0	30310.5	166349	111259	77099.9	24400	43124.7	823.522	9931.36	1092.05	86321.6	10445.9	62.015	22745.4	19938.7	2151.51	136411	16271.6	8758.43	0	47457.8	26718.9	50991.1	51528.8	1103	91021.1	10926.9	12683.2	22745.4	19939.1	2151.51	166722	182621	120017	77099.9
		region	Emr		2013	473351	473519	16883111	11.3	4552.13	471.907	11736.6	0	0	0	29537	166061	108339	74743	24025.4	43430.8	802.816	9639.92	1125.75	85032.8	10184.7	60.1959	26787.3	15943.9	2446.21	122914	16712.8	9086.52	0	49388.5	27501.7	53128.1	53206.3	1137.05	89584.9	10656.7	11796.8	26787.3	15943.9	2446.21	152451	182774	117425	74743
		region	Emr		2014	465049	444472	17016439	11.9	4377.28	462.887	10807.9	0	0.401213	0	28747.6	164906	105363	72967.8	23665.1	43569.9	782.892	9386.22	1185.99	81120.8	9846.1	58.1518	12341.5	14182.5	2257.25	114848	16717.5	9024.1	0	49528.1	27504.4	52870.2	52987.1	1197.89	85498.1	10309	10866	12341.5	14182.9	2257.25	143595	181624	114387	72967.8
		region	Emr		2015	454265	429313	17056124	11.7385	4198.35	452.55	9832.43	0	0.371122	0	27852.5	162668	102024	70929.1	23161.5	43287.6	758.948	9087.61	1154.87	76383.1	9571.45	56.6676	8603.81	13810.8	2209.63	111955	16438.5	8865.25	0	48606.7	27192.3	52225.3	52240.1	1166.6	80581.4	10024	9889.1	8603.81	13811.1	2209.63	139807	179106	110890	70929.1
		region	Eur		2000	114434	117506	10356922	10.1158	246.462	22	418.636	0	41.8696	0	5626.58	47940.5	18341.5	9250.7	8191.27	22950.3	431.576	962.498	802.881	12060	445.266	0	45.2472	4780.43	1.51282	26368.5	3912.2	2489.31	0	10269	20738.3	22782.2	12810.8	812.996	12306.5	467.266	418.636	45.2472	4822.3	1.51282	31995	51852.7	20830.8	9250.7
		region	Eur		2001	109768	109728	10368042	8.92	222.885	22	371.747	0	46.3735	0	5302.19	45710.8	17474.2	8866.7	7950.27	22438.5	412.314	941.054	929.856	10603.8	437.554	0	40.0639	4365.38	0	24281.2	3801.99	2372.48	0	9419.27	19709.1	21533	12234.2	938.776	10826.7	459.554	371.747	40.0639	4411.75	0	29583.4	49512.8	19846.7	8866.7
		region	Eur		2002	105030	102190	10366511	10.21	201.451	22	332.007	0	39.5437	0	4952	43486.9	16605.3	8518.34	7689.72	21857.8	415.598	899.053	1056.71	9441.79	431.905	0	54.2125	4018.14	0	22222.9	3665.03	2284.86	0	8306.75	18485	20781.3	11441.7	1066.92	9643.24	453.905	332.007	54.2125	4057.68	0	27174.9	47152	18890.2	8518.34
		region	Eur		2003	100114	95327.6	10371475	11.49	183.341	23	300.051	0	21.6806	0	4623.28	41187.2	15789.5	8186.56	7516.77	21036.1	374.182	860.88	1177.36	8507.77	438.27	0	66.0441	3708.76	0	20429.2	3472.33	2165.17	0	7627.04	17554.1	19458.2	10723.3	1188.85	8691.11	461.27	300.051	66.0441	3730.44	0	25052.5	44659.5	17954.6	8186.56
		region	Eur		2004	95161	89896.4	10413661	11.08	167.001	23	270.716	0	10.4464	0	4153.61	39111.8	15063.3	7878.66	6749.28	20068.3	545.58	1108.25	1134.42	7733.07	465.298	0	43.0122	3368.23	1.63493	19089.5	3413.95	2072.65	0	6923.08	16740.1	18720.5	10191	1145.5	7900.07	488.298	270.716	43.0122	3378.68	1.63493	23243.1	42525.7	17135.9	7878.66
		region	Eur		2005	91530	85437.4	10514295	10.37	154.88	23	248.76	0	21.6286	0	3996.46	37197.1	14584.3	7656.86	6277.16	19735	540.155	1084.29	1070.85	7090.7	469.023	0	65.7467	3161.87	1.2796	17980.6	3366.89	2032.93	0	6637.49	16178.7	17716	9665.27	1081.22	7245.59	492.023	248.76	65.7467	3183.5	1.2796	21977.1	40563.9	16617.3	7656.86
		region	Eur		2006	88597	81768.5	10674982	11.01	144.915	23	229.822	0	17.7324	0	3766.32	35759.4	14248	7392.41	6650.78	19239	354.848	759.758	1110.79	6585.54	469.811	0.942878	55.7473	2979.2	0	16928.6	3205.93	2001.34	0	5834.07	15576.5	17744.5	9275.49	1121.8	6730.45	492.811	230.765	55.7473	2996.93	0	20695	38965.3	16249.3	7392.41
		region	Eur		2007	86417	78560.3	10881417	12.3176	137.517	23	215.036	0	18.6242	0	3706.06	34507	14001.8	7281.67	6512.73	18904.4	366.78	730.033	1103.68	6130.5	501.188	0	43.2559	2793.97	2.36721	16243.6	3212.55	1949.79	0	5660.74	15011.4	16989.3	8917.95	1115.99	6268.02	524.188	215.036	43.2559	2812.6	2.36721	19949.6	37719.6	15951.6	7281.67
		region	Eur		2008	84552	75969.3	11103706	10.6818	130.557	27	200.497	0	12.8366	0	3550.74	33465.7	13660.8	7269.68	6412.94	18736.2	350.609	723.81	988.971	5918.35	529.537	0	24.99	2570.57	10.3653	15377.3	3264.24	1943.12	0	5489.74	14601.2	16537.8	8713.18	999.653	6048.91	556.537	200.497	24.99	2583.4	10.3653	18928	36729.9	15603.9	7269.68
		region	Eur		2009	82741	73636.6	11301305	8.29	124.509	27	187.363	0	19.4897	0	3384.47	32529.5	13458.4	7180.05	5734.87	18513.5	536.28	1037.25	851.759	5946.68	527.104	0	23.0581	2124.48	2.06508	13912.1	3245.97	1975.98	0	6291.33	14465.8	15625	8645.27	860.049	6071.19	554.104	187.363	23.0581	2143.97	2.06508	17296.6	35775.5	15434.4	7180.05
		region	Eur		2010	80761	71508.9	11443647	7.04	118.455	28	174.243	0	18.8379	0	3195.39	31692.8	12928.8	6802.44	5452.1	18763.6	524.684	1054.59	715.235	5715.15	541.278	0	44.7865	1955.68	0	12892	3201.3	1905.6	0	6266.64	14907.9	14619.1	8744.27	722.275	5833.6	569.278	174.243	44.7865	1974.51	0	16087.4	34894.1	14834.4	6802.44
		region	Eur		2011	78746	69520.8	11524626	7.52	113.346	28	163.627	0	12.1051	0	3049.15	30156.7	12597.7	6775.55	5518.26	18857	457.56	1009.43	716.761	5562.49	567.052	0	40.9998	1834.08	0	12352.7	3056.06	1897.92	0	6177.57	14659.8	14321.8	8333.59	724.281	5675.83	595.052	163.627	40.9998	1846.19	0	15401.8	33212.8	14495.6	6775.55
		region	Eur		2012	76760	67298.6	11551277	7.11921	108.717	26	154.177	0	18.7083	0	2883.41	29809.8	12218.2	6588.2	5557.3	17886.5	497.595	1004.36	706.617	5339.02	556.029	0	38.6695	1741.26	1.27247	11567	3185.5	1940.33	0	6032.55	13807.4	14247	8136.01	713.736	5447.74	582.029	154.177	38.6695	1759.97	1.27247	14450.4	32995.3	14158.5	6588.2
		region	Eur		2013	74313	65579.1	11524539	6.67	103.495	25.3224	144.381	0	11.9657	0	2791.54	28894.3	11920.3	6445.18	5097.87	17437	448.948	986.026	627.1	5086.69	528.206	0	41.1206	1648.34	0	11493.4	3089.74	1894.43	0	5914.79	13365	13606.4	8283.71	633.77	5190.19	553.529	144.381	41.1206	1660.31	0	14285	31984.1	13814.7	6445.18
		region	Eur		2014	71374	63169.8	11451920	3.85854	97.4816	24.5094	134.191	0	13.6546	0	2658.49	27609.2	11509.5	6271.74	4817.73	16832.1	443.42	958.099	387.531	4637.42	515.915	0	35.4047	1589.23	0.392101	10918.1	2979.1	1860.07	0	5684.86	13232.4	13425.3	7904.02	391.39	4734.9	540.425	134.191	35.4047	1602.88	0.392101	13576.6	30588.3	13369.6	6271.74
		region	Eur		2015	68361	60556.7	11343469	3.60381	90.9043	23.5197	123.851	0	12.8313	0	2528.9	26364.8	11018	6023.02	4624.76	16196.9	426.427	923.505	372.244	4308.32	493.841	0	28.2331	1514.87	0.353831	10448.9	2869.88	1795.35	0	5421.93	12767.9	12913.2	7621.7	375.848	4399.23	517.361	123.851	28.2331	1527.7	0.353831	12977.8	29234.6	12813.4	6023.02
		region	Sear		2000	1.60606e+06	1.67672e+06	39382546	89.7693	21348.3	419	64432.3	0	0	0	111276	506074	414314	253885	106594	111931	1217.09	14480.5	8893.32	402599	8612.53	652.752	113551	88672.6	18750.1	516728	47382.3	16965.2	0	184422	56240.5	107730	105517	8983.09	423948	9031.53	65085	113551	88672.6	18750.1	628005	553456	431279	253885
		region	Sear		2001	1.55465e+06	1.62105e+06	39376346	99.1392	20342.8	423	57234	0	0	0	106350	496906	397233	246908	102759	111080	1221.71	14095	9822.17	376061	8691.04	585.747	133053	84221.9	17035.4	491980	46261.4	16744.2	0	173505	55467.8	104843	102781	9921.31	396404	9114.04	57819.7	133053	84221.9	17035.4	598331	543168	413978	246908
		region	Sear		2002	1.50246e+06	1.52307e+06	39354222	105.279	19292.2	428	50709	0	0	0	101295	487814	379678	239379	98731.2	110136	1222.49	13672.6	10431.7	349252	8786.26	528.674	109908	83704.5	16403.7	465314	44887.6	16414.7	0	162288	54488.4	101324	99334.4	10537	368544	9214.26	51237.7	109908	83704.5	16403.7	566608	532702	396093	239379
		region	Sear		2003	1.4494e+06	1.45875e+06	39298043	108.386	18226.7	420	44745.8	0	0	0	96191	478392	362060	231030	94502.5	109272	1218.46	13229.8	10742.4	324879	8619.14	474.707	118591	78887	16162.4	440689	43592.8	16101.4	0	152001	53601.5	98184.8	96224.3	10850.8	343105	9039.14	45220.6	118591	78887	16162.4	536880	521985	378162	231030
		region	Sear		2004	1.3954e+06	1.43831e+06	39187311	109.619	17143.3	411	39256.4	0	0	0	91048.6	468257	344423	222167	90140.9	108476	1210.08	12761.4	10866.6	301816	8467.39	428.272	138815	74379.3	14084.3	416896	42248.8	15789.4	0	142002	52583	95032.9	124902	10976.2	318960	8878.39	39684.6	138815	74379.3	14084.3	507944	510505	360213	222167
		region	Sear		2005	1.34515e+06	1.2957e+06	39004496	107.852	16108.8	411	34390	0	0	0	86216.2	458898	328116	213521	85892.1	107922	1199.95	12368.3	10693.9	279752	8437.84	384.104	100036	66382.2	15700.5	393126	40785.5	15372.1	0	132119	51424.3	91578.6	89910.5	10801.8	295861	8848.84	34774.1	100036	66382.2	15700.5	479342	499683	343488	213521
		region	Sear		2006	1.29453e+06	1.25156e+06	38775355	104.125	15026	402	29949.1	0	0	0	81450.5	449252	311712	204581	81566.4	107348	1178.6	11958.8	10328.2	259416	8271.49	347.472	124515	62330	13409.7	370531	39729.3	14620.1	0	123261	50258.6	87969.3	86568	10432.3	274442	8673.49	30296.5	124515	62330	13409.7	451981	488981	326332	204581
		region	Sear		2007	1.24598e+06	1.13323e+06	38487225	98.2183	13926	407	26026.9	0	0	0	76904	440527	295587	195638	77339.8	106813	1154.3	11561.8	9745.61	239665	8328.94	314.821	74613.6	58304.6	11625.9	347875	38500.8	13851.6	0	114355	48902.5	84082.9	83069.2	9843.83	253591	8735.94	26341.7	74613.6	58304.6	11625.9	424779	479028	309439	195638
		region	Sear		2008	1.19794e+06	1.09065e+06	38170896	90.8592	12815.5	390	22533.9	0	0	0	72497.4	432117	279272	186649	73116.2	106191	1128.06	11137.1	9009.46	221321	7976.13	282.836	71398	54548.9	15028.6	326166	37213.2	13095.5	0	106381	47435.2	80171.3	100622	9100.32	234136	8366.13	22816.8	71398	54548.9	15028.6	398663	469330	292368	186649
		region	Sear		2009	1.14882e+06	1.01529e+06	37854718	84.6807	11700.3	385	19396.3	0	0	0	68107.9	423240	262418	177583	68835.8	105280	1098.93	10691.2	8398.15	204143	7872.16	254.248	86076.7	48830.4	16239.1	298334	35937.7	12320.4	0	98388.5	45831.6	76425.5	76241	8482.83	215843	8257.16	19650.5	86076.7	48830.4	16239.1	366442	459177	274739	177583
		region	Sear		2010	1.09996e+06	928598	37573456	79.9405	10605.4	383	16565.1	0	0	0	63829.5	414304	245533	168489	64537.8	104354	1066.62	10216.2	7932.01	188362	7825.34	228.224	57609.9	45685.6	14133.3	279601	34660.1	11627.6	0	91189.1	44311.1	72649.1	72784.3	8011.95	198967	8208.34	16793.3	57609.9	45685.6	14133.3	343430	448964	257161	168489
		region	Sear		2011	1.05148e+06	874857	37331653	76.3188	9528.93	381	13972.2	0	0	0	59678.4	404905	228984	159235	60312.6	103660	1033.56	9711.77	7574.45	174222	7780.57	203.866	57646.1	42456.7	12544.2	261465	33428.7	10992.4	0	84814.4	42830.8	69186.1	69711.4	7650.77	183751	8161.57	14176	57646.1	42456.7	12544.2	321143	438334	239976	159235
		region	Sear		2012	1.00702e+06	801131	37125759	72.3029	8517.32	382	11670.3	0	0	0	55889.1	396191	213781	150210	56372.3	103698	1002.13	9237.98	7179.85	159495	7762.78	189.366	39142.8	39293.3	12943.2	242861	31769.8	10397.3	0	77926.6	40840.3	65289.6	66040	7252.15	168012	8144.78	11859.6	39142.8	39293.3	12943.2	298750	427961	224178	150210
		region	Sear		2013	962195	747751	36958947	68.7479	7542.88	365.968	9606.24	0	0	0	52247	386132	199018	140995	52670.9	103958	940.439	8649.63	6828.89	149875	7327.53	178.56	27790.5	35554.8	11197.9	225557	30896.7	10194.1	0	74688.5	40151.8	63051.5	64458.5	6897.64	157418	7693.5	9784.79	27790.5	35554.8	11197.9	277804	417029	209212	140995
		region	Sear		2014	926193	709111	36839368	65.9226	6709.41	352.909	7906.29	0	0	0	49238.4	378378	186619	133054	49563.3	105263	887.835	8154.66	6548.19	138344	6875.12	167.067	35891.9	32706.3	10242	209338	29410.9	9780.59	0	70000.5	38437.4	59826.7	61542.6	6614.11	145053	7228.03	8073.36	35891.9	32706.3	10242	258577	407789	196400	133054
		region	Sear		2015	893863	664465	36762385	63.7296	5998.28	340.698	6533.45	0	0	0	46603.1	370612	175667	125779	46803.4	106911	839.894	7711.38	6208.76	132637	6486.21	157.397	30514.2	26958.9	9553.64	188238	29092	9614.5	0	67953.6	38253.7	58365.1	60431.5	6272.49	138636	6826.91	6690.85	30514.2	26958.9	9553.64	234841	399704	185282	125779
		region	Wpr		2000	421697	389317	22462199	15.37	3140.96	246	4332.29	0	91.0417	0	52133.1	117812	127321	14931.8	20264.1	60374.4	2692.01	18343.7	1531.59	52829.6	5193.08	282.104	8860.25	13400.4	4680.92	103684	6012.69	2085.97	6682.51	21422.1	48937.9	44005.4	69708.4	1546.96	55970.5	5439.08	4614.39	8860.25	13491.4	4680.92	155817	123824	129407	21614.3
		region	Wpr		2001	413038	358054	22968136	16.57	2667.6	251	3601.57	0	63.2917	0	48529	117703	125556	14831.6	19552.9	61279.9	2586.8	16398.4	1644.18	47332.3	5278.13	263.065	8143.52	12046.6	2966.51	92936	5928.44	2061.26	5952.05	20401.7	47874.6	41425.6	63800.1	1660.75	49999.9	5529.13	3864.63	8143.52	12109.9	2966.51	141465	123631	127618	20783.7
		region	Wpr		2002	396262	334845	23478344	17.31	2308.14	259	2903.79	0	65.7293	0	43853.1	115262	119820	14652.9	18631.8	61233.1	2566.3	14689	1714.66	43542.5	5419.58	262.305	7458.35	10830.6	2318.41	83923.4	5693.88	1940.63	5664.4	19338.8	46916.4	40177.4	59643.9	1731.97	45850.7	5678.58	3166.1	7458.35	10896.4	2318.41	127777	120955	121761	20317.3
		region	Wpr		2003	376892	312184	23931441	17.77	2063.45	255	2416.67	0	61.9499	0	40064	111877	112611	14374	17247.4	59954.9	2537.05	13412.8	1760.25	39974.7	5393.73	264.442	6648.87	9815.34	2699.52	75502.9	5522.09	1896.51	5514.9	17706.7	44178.7	39227.6	56077.9	1778.02	42038.2	5648.73	2681.11	6648.87	9877.29	2699.52	115567	117399	114507	19888.9
		region	Wpr		2004	352876	293047	24259069	18.18	1842.24	253	2056.23	0	111.128	0	35870.1	107387	102985	13647.1	15768	58163.1	2496.76	12278.8	1802.39	36747.7	5340.91	243.855	5854.95	8928.51	2943.58	68515.6	5681.17	1800.6	5236.53	16103.7	42567	38421.9	52858.5	1820.57	38589.9	5593.91	2300.09	5854.95	9039.63	2943.58	104386	113068	104785	18883.7
		region	Wpr		2005	327743	275922	24422115	17.83	1843.53	257	1806.58	0	117.164	0	31548.2	102426	92833.3	13119.5	14415.6	55788.9	2408.74	11160.5	1770.87	33458.9	5382.98	165.073	5638.95	9441.64	1962.56	62884	5364.35	1822.08	4975.62	14658.5	40174.6	37279	50943.3	1788.7	35302.4	5639.98	1971.66	5638.95	9558.8	1962.56	94432.2	107791	94655.3	18095.1
		region	Wpr		2006	300817	262456	24327651	17.36	1714.15	254	1609.44	0	145.435	0	27598.4	95985.2	83613.5	12588.1	12996.7	52028.9	2316.44	9949.31	1719.76	30556.9	5327.28	97.8499	4700.58	8072.65	2060.69	59440	5413.26	1838.21	4726.21	13545.1	38647.7	36292	50018	1737.12	32271.1	5581.28	1707.29	4700.58	8218.09	2060.69	87038.4	101398	85451.8	17314.3
		region	Wpr		2007	273894	249979	24026657	16.8	1592.52	254	1434.63	0	194.706	0	23393	89640.4	74849.8	12139.1	11878.9	47687.9	2091.63	8720.44	1664.33	27514.8	5310.16	50.2603	5642.18	7829.59	1754.64	56355.2	5236.98	1792.51	4482.52	12679.8	37211.4	34223.7	48231.3	1681.13	29107.3	5564.16	1484.89	5642.18	8024.3	1754.64	79748.2	94877.4	76642.4	16621.6
		region	Wpr		2008	248335	235259	23630937	15.24	1385.37	247	1242.85	0	207.696	0	20199.7	82489.3	66440.3	12078.5	11071.5	43100.3	1968.32	7888.98	1511.4	24634.5	5166.28	20.9292	4522.13	7677.33	1598.67	53567.3	5088.57	1736.65	4417.15	12068.8	34325.2	32291.2	46633	1526.64	26019.9	5413.28	1263.78	4522.13	7885.02	1598.67	73767	87577.8	68176.9	16495.7
		region	Wpr		2009	227382	222118	23308153	12.93	1181.4	247	1032.7	0	238.188	0	17931	76481.9	59530	11853.3	10515.2	39289.4	1901.04	7168.02	1281.39	22595.2	5143.78	23.3304	3557.43	7279.49	2358.49	50304.8	5074.34	1606.85	4459.57	11365.4	32156.3	30473.9	44437.5	1294.32	23776.6	5390.78	1056.03	3557.43	7517.68	2358.49	68235.8	81556.2	61136.8	16312.8
		region	Wpr		2010	210116	211158	23172797	11.49	1048.44	254	836.26	0	243.23	0	16137.8	71332.5	53520.7	11713.9	10110.7	36530.7	1812.64	6563.67	1140.06	20995.3	5289.64	29.3721	2489.35	6918.48	1621.15	47072.1	5160.26	1609.22	4507.63	11737.4	30435	29055.2	43097.9	1151.55	22043.7	5543.64	865.632	2489.35	7161.71	1621.15	63209.9	76492.7	55129.9	16221.5
		region	Wpr		2011	197912	201113	23293633	10.37	943.123	255	692.377	0	231.963	0	15001.3	67253.6	49295.3	11579.9	9948.15	34761.6	1847.36	6092.05	1028.78	19477.1	5337.88	34.6167	1759.46	6503.6	1265.72	44299	5126.74	1653.58	4319.34	11219.7	28454.9	28155.7	42476.9	1039.15	20420.2	5592.88	726.993	1759.46	6735.56	1265.72	59300.3	72380.3	50948.9	15899.2
		region	Wpr		2012	188387	190763	23595874	9.54	918.732	255	605.007	0	223.22	0	13883.2	64168.4	46309.6	11312.9	9433.97	33544.3	1830.62	5892.51	945.045	17913.9	5333.7	32.6365	1083.17	5962.98	1804.43	41580	4929.71	1647.15	4037.36	11169.5	27271.5	26591.3	40461	954.585	18832.6	5588.7	637.644	1083.17	6186.2	1804.43	55463.2	69098.1	47956.8	15350.3
		region	Wpr		2013	178718	181995	23958948	9.24	886.248	244.924	554.312	0	210.805	0	12621.4	60850.8	43676.6	11051.1	9144.28	32283.5	1760.59	5424.28	915.461	16673.5	5156.14	32.452	1299.53	5167.94	1757.27	38099.6	4830.02	1735.86	3673.14	11328.1	25841.3	25878.7	39606.2	924.701	17559.7	5401.07	586.764	1299.53	5378.74	1757.27	50721	65680.8	45412.4	14724.2
		region	Wpr		2014	171291	175754	24216583	8.29	831.495	236.594	531.727	0	190.445	0	11503.9	58106.1	42098.8	10818.9	8983.91	31179.3	1715.35	5086.17	821.731	15658.6	4961.42	27.0559	4867.51	4822.33	1562.34	36107.7	4583.45	1797.78	3302.89	10950.5	24243.2	24373.8	37674	830.021	16490.1	5198.02	558.783	4867.51	5012.77	1562.34	47611.5	62689.6	43896.6	14121.8
		region	Wpr		2015	162785	165389	24250237	7.90975	781.798	228.187	502.589	0	177.822	0	10865.4	55264.2	39789.1	10409.6	8587.93	29784.7	1603.81	4781.83	784.986	14782.5	4781.48	25.9698	1036.06	4621.27	1521.27	34747.2	4493.1	1760.97	3156.27	10587.3	23377.1	23499	36214.5	792.896	15564.3	5009.66	528.558	1036.06	4799.09	1521.27	45612.6	59757.4	41550.1	13565.9
AFG	3010	country	Emr	Afghanistan	2000	42488	89034	939997	0.19	866.033	64	3466.54	0	0	0	3164.58	12839.3	12081.1	5238.83	2200.16	2023.8	19.0981	524.382	18.81	21853.9	1489.79	19.4945	10874.3	5748.3	204.902	25777.2	2568.9	642.225	0	6730.79	2357.53	4942.35	5805.56	19	22719.9	1553.79	3486.04	10874.3	5748.3	204.902	28941.8	15408.2	12723.3	5238.83
AFG	3010	country	Emr	Afghanistan	2001	42876	93582.7	963497	0.2	850.632	63	3194.44	0	0	0	3196.49	12690.1	12308.2	5672.37	2263.73	2077.89	20.0289	538.974	19.8	21440.5	1473.18	17.9274	14519.1	5846.38	226.282	26261.5	2624.38	656.094	0	6897.76	2419.51	5192.1	5988.19	20	22291.2	1536.18	3212.37	14519.1	5846.38	226.282	29458	15314.5	12964.3	5672.37
AFG	3010	country	Emr	Afghanistan	2002	43497	86639.1	990819	0.21	832.373	63	2819.19	0	0	0	3249.75	12458	12649	6301.53	2379.14	2158.13	21.4567	565.222	20.79	20824.4	1474.47	16.4944	7172.89	5843.7	469.906	26515.7	2659.03	664.757	0	7022.91	2465.74	5358.8	6129.48	21	21656.8	1537.47	2835.68	7172.89	5843.7	469.906	29765.5	15117	13313.7	6301.53
AFG	3010	country	Emr	Afghanistan	2003	43979	79886.5	1018042	0.23	807.99	63	2228.04	0	0	0	3313.52	11804.4	13081	7226.22	2564.88	2258.53	23.5769	607.558	22.77	20267.2	1473.24	15.3353	215.149	5854.35	282.988	26830.9	2702.09	675.523	0	7169.68	2523.5	5564.78	6288.98	23	21075.2	1536.24	2243.38	215.149	5854.35	282.988	30144.4	14506.5	13756.5	7226.22
AFG	3010	country	Emr	Afghanistan	2004	44213	79516.1	1040316	0.25	762.615	61	1529.72	0	0	0	3336.6	10978.9	13374.4	8356.36	2785.5	2343.87	26.0982	657.703	24.75	19527.8	1432.1	14.1951	334.17	5804.49	144.99	26891.7	2717.99	679.498	0	7276.85	2553.64	5718.81	6395.11	25	20290.4	1493.1	1543.92	334.17	5804.49	144.99	30228.3	13696.9	14053.9	8356.36
AFG	3010	country	Emr	Afghanistan	2005	43987	80056.6	1054837	0.27	713.93	59	1162.85	0	0	0	3292.45	10458.3	13329.8	8970.49	2905.63	2382.64	27.7496	683.887	26.73	18628.4	1380.77	12.9896	2003.08	5691.54	95.459	26689	2707.39	676.847	0	7348.37	2559.23	5796.01	6440.78	27	19342.3	1439.77	1175.84	2003.08	5691.54	95.459	29981.5	13165.7	14006.6	8970.49
AFG	3010	country	Emr	Afghanistan	2006	44007	80701.6	1073338	0.29	683.503	59	1043.9	0	0	0	3255.34	10439.1	13248.4	9198.52	2955.47	2420.51	28.3953	674.63	28.71	17844.2	1369.85	12.055	3439.8	5593.64	80.4316	26575	2701.81	675.453	0	7433.52	2563.44	5882.35	6501.43	29	18527.7	1428.85	1055.95	3439.8	5593.64	80.4316	29830.3	13140.9	13923.8	9198.52
AFG	3010	country	Emr	Afghanistan	2007	43856	77428.8	1085540	0.3	663.934	58	1057.28	0	0	0	3210.25	10661.4	13094.2	9065.9	2920.48	2449.04	28.2278	647.052	29.7	16975.7	1335.36	11.1733	1490.68	5433.56	85.1189	26265.4	2674.33	668.582	0	7483.83	2543.69	5921.9	6509.8	30	17639.6	1393.36	1068.45	1490.68	5433.56	85.1189	29475.6	13335.7	13762.8	9065.9
AFG	3010	country	Emr	Afghanistan	2008	43469	76276.6	1092194	0.32	640.227	58	1042.33	0	0	0	3142.91	10818.8	12862.8	8914.75	2880.49	2461.17	28.0109	619.19	31.68	16116.5	1311.72	10.2381	1827.52	5255.73	68.8298	25882.7	2639.32	659.83	0	7527.71	2516.7	5936.39	6491.74	32	16756.8	1369.72	1052.57	1827.52	5255.73	68.8298	29025.6	13458.1	13522.7	8914.75
AFG	3010	country	Emr	Afghanistan	2009	42791	77156.3	1094399	0.32	616.061	58	1047.88	0	0	0	3058.78	10963.9	12548.9	8615.9	2807.01	2461.14	27.4631	585.651	31.68	16606	1310.01	9.5389	4416.17	3925.68	52.8352	22798.3	2827.3	706.824	0	8281.51	2702.74	6460.02	7027.77	32	17222.1	1368.01	1057.42	4416.17	3925.68	52.8352	25857	13791.2	13255.7	8615.91
AFG	3010	country	Emr	Afghanistan	2010	42311	73996.8	1093297	0.34	601.45	57	1121.12	0	0	0	2978.64	11382.1	12216.2	8206.68	2713.93	2456.98	26.7133	549.845	33.66	15691.6	1278.61	8.91409	3262.43	3705.17	63.1705	22126.7	2775.87	693.967	0	8311.46	2660.33	6416.94	6967.96	34	16293.1	1335.61	1130.04	3262.43	3705.17	63.1705	25105.3	14158	12910.1	8206.68
AFG	3010	country	Emr	Afghanistan	2011	41052	71959.2	1077482	0.34	575.833	56	1159.45	0	0	0	2837.35	11672.1	11630.1	7616.79	2567.18	2405.75	25.423	505.718	33.66	14671	1247.06	8.23082	3743.86	3497.44	72.2102	21326.6	2695.8	673.95	0	8265.34	2586.89	6294.3	6842.87	34	15246.8	1303.06	1167.68	3743.86	3497.44	72.2102	24164	14367.9	12304	7616.79
AFG	3010	country	Emr	Afghanistan	2012	39588	68972.9	1058516	0.36	540.778	54	1096.72	0	0	0	2685.47	11709.6	11018.1	7199.7	2441.68	2349.85	24.3264	467.434	35.64	13580.7	1206.43	7.88696	3553.51	3343.05	36.9659	20561.4	2594.8	648.7	0	8165.88	2495.48	6081.8	6660.69	36	14121.5	1260.43	1104.61	3553.51	3343.05	36.9659	23246.8	14304.4	11666.8	7199.7
AFG	3010	country	Emr	Afghanistan	2013	38263	62677.2	1039759	0.38	503.272	52.1926	986.349	0	0	0	2551.98	11567.7	10511.1	6961.11	2342.1	2315.16	23.3342	448.371	37.62	12558.9	1150.4	7.52064	249.458	3131.86	27.6184	19551.7	2495.39	623.847	0	7999.9	2405.18	5959.04	6478.8	38	13062.1	1202.59	993.87	249.458	3131.86	27.6184	22103.7	14063	11134.9	6961.11
AFG	3010	country	Emr	Afghanistan	2014	37038	60167.6	1025982	0.39	467.012	50.5217	872.141	0	0	0	2431.7	11366.6	10062.8	6780.19	2258.51	2293.19	22.5014	432.368	38.61	12234	1102.52	7.20764	535.519	2476.66	30.6531	17045.8	2528.26	632.066	0	8292.17	2442.26	6161.43	6640.52	39	12701	1153.04	879.348	535.519	2476.66	30.6531	19477.5	13894.9	10694.9	6780.19
AFG	3010	country	Emr	Afghanistan	2015	36242	58019	1020894	0.381618	438.602	49.4359	787.173	0	0	0	2341.34	11322.7	9729.89	6635.24	2195.8	2299.15	21.8766	420.363	36.9327	11284	1054.78	6.89555	977.513	2366.52	26.6413	16329.6	2425.77	606.443	0	8090.86	2348.44	6017.94	6446.67	37.3143	11722.6	1104.21	794.069	977.513	2366.52	26.6413	18670.9	13748.5	10336.3	6635.24
ALB	4005	country	Eur	Albania	2000	585	794.996	51727	0	0	0	3.37167	0	0	0	56.4078	258.331	75.5184	48.764	21.7403	112.799	0.191543	7.87694	0.180972	40.3797	6	0	1.66211	33.4734	0	209.982	17.1689	13.7679	0	56.3878	171.482	132.536	111.975	0.180972	40.3797	6	3.37167	1.66211	33.4734	0	266.39	275.499	89.2864	48.764
ALB	4005	country	Eur	Albania	2001	544	708	49421	0	0	0	3.54471	0	0	0	51.6785	237.909	69.7066	43.6288	21.4211	108.692	0.186549	7.23202	0.21384	33.5374	6	0	0	29.0255	0	181.192	15.5851	12.8192	0	49.4195	157	121.7	101.508	0.21384	33.5374	6	3.54471	0	29.0255	0	232.87	253.495	82.5258	43.6288
ALB	4005	country	Eur	Albania	2002	503	625	47006	0	0	0	3.73948	0	0	0	47.382	218.081	64.1636	36.8614	21.5909	104.365	0.187256	6.62944	0.267993	27.6974	5	0	0	24.9299	0	154.599	13.9214	11.7565	0	42.5603	142.401	110.552	91.3137	0.267993	27.6974	5	3.73948	0	24.9298	0	201.981	232.002	75.9201	36.8614
ALB	4005	country	Eur	Albania	2003	458	561	44511	0	0	0	3.4635	0	0	0	42.725	196.627	58.2319	31.4064	21.4223	97.9422	0.186606	5.99538	0.336402	23.3343	5	0	0	21.7866	0	134.139	12.5483	10.8782	0	36.6199	130.816	101.916	83.6261	0.336402	23.3343	5	3.4635	0	21.7866	0	176.864	209.175	69.1102	31.4064
ALB	4005	country	Eur	Albania	2004	412	506	42000	0	0	0	2.91377	0	0	0	38.0484	174.976	52.2739	27.3794	20.6984	90.1883	0.182132	5.33947	0.401346	19.7591	4	0	0	19.1312	0	117.012	11.3288	10.0904	0	32.6108	120.538	94.214	76.9139	0.401346	19.7591	4	2.91377	0	19.1312	0	155.061	186.305	62.3643	27.3794
ALB	4005	country	Eur	Albania	2005	372	451	39554	0	0	0	2.63935	0	0	0	33.8007	156.495	47.2287	24.1342	19.6447	83.1294	0.17591	4.75202	0.461241	16.4862	3	0	0	16.5831	0	100.931	10.1369	9.2724	0	28.7531	109.805	85.8451	69.7262	0.461241	16.4862	3	2.63935	0	16.5831	0	134.732	166.632	56.5011	24.1342
ALB	4005	country	Eur	Albania	2006	331	406	37224	0	0	0	2.49711	0	0	0	29.4099	138.073	42.0692	20.8852	17.9558	75.7433	0.163878	4.20306	0.520641	13.8848	3	0	0	14.5004	0	88.081	9.38243	8.4556	0	24.7684	101.094	78.7121	63.6006	0.520641	13.8848	3	2.49711	0	14.5004	0	117.491	147.455	50.5248	20.8852
ALB	4005	country	Eur	Albania	2007	297	365	34900	0	0	0	2.46122	0	0	0	25.6971	123.196	37.8358	18.5163	16.1701	69.22	0.151189	3.75197	0.593802	11.7193	3	0	0	12.6913	0	77.1711	8.64624	7.66222	0	21.2933	92.5828	71.7254	57.9145	0.593802	11.7193	3	2.46122	0	12.6913	0	102.868	131.843	45.498	18.5163
ALB	4005	country	Eur	Albania	2008	271	326.961	33012	0	0	0	2.44224	0	0	0	22.517	111.876	34.523	17.1711	14.6426	64.2796	0.141213	3.40729	0.68409	9.88621	4	0	1.06526	11.0568	0	67.4464	7.95736	6.93656	0	16.0843	84.4841	64.9406	52.4192	0.68409	9.88621	4	2.44224	1.06526	11.0568	0	89.9635	119.833	41.4595	17.1711
ALB	4005	country	Eur	Albania	2009	254	304.979	32113	0	0	0	2.43636	0	0	0	20.326	104.478	32.2527	16.6215	13.5095	61.0475	0.134648	3.19344	0.787248	7.94636	4	0	0.644976	12.4266	0	55.7769	11.0861	9.52024	0	21.7824	81.2106	55.1059	44.6911	0.787248	7.94636	4	2.43636	0.644976	12.4266	0	76.1029	115.564	41.773	16.6215
ALB	4005	country	Eur	Albania	2010	244	296	32530	0	0	0	2.43803	0	0	0	18.6555	100.209	30.8416	16.145	12.9335	59.5836	0.133121	3.06067	0.902979	7.34987	4	0	0	11.721	0	52.9571	11.0741	9.37659	0	21.1126	80.1066	53.7683	43.6309	0.902979	7.34987	4	2.43803	0	11.721	0	71.6125	111.283	40.2182	16.145
ALB	4005	country	Eur	Albania	2011	246	296.911	34158	0	0	0	2.44293	0	0	0	18.079	101.11	30.9676	15.9596	13.1827	61.0308	0.140803	3.08706	0.966834	7.09773	4	0	1.51393	11.4459	0	52.1354	11.3377	9.47456	0	19.1511	81.4691	54.2118	44.107	0.966834	7.09773	4	2.44293	1.51393	11.4459	0	70.2144	112.447	40.4422	15.9596
ALB	4005	country	Eur	Albania	2012	260	306.968	37075	0	0	0	2.58196	0	0	0	18.387	106.919	32.5955	16.5306	14.1172	65.4328	0.156428	3.27951	1.5147	7.1004	4	0	0.788548	11.5123	0	52.9616	11.9006	9.81853	0	20.3435	85.0512	56.1598	45.8165	1.5147	7.1004	4	2.58196	0.788548	11.5123	0	71.3486	118.82	42.414	16.5306
ALB	4005	country	Eur	Albania	2013	275	317.983	40514	0	0	0	2.73092	0	0	0	18.5587	113.137	34.382	17.1517	15.1842	70.2179	0.16825	3.46911	1.23324	7.17393	4.14332	0	0.550258	11.5869	0	53.9684	12.548	10.3527	0	20.9911	89.4769	58.4643	47.4938	1.23324	7.17393	4.14332	2.73092	0.550258	11.5869	0	72.5271	125.685	44.7347	17.1517
ALB	4005	country	Eur	Albania	2014	282	331	43419	0	0	0	2.80043	0	0	0	18.3635	116.033	35.1877	17.3054	15.7816	72.8	0.174871	3.55351	1.57757	7.31889	4.3127	0	0	11.7135	0	55.3247	13.2232	10.9098	0	22.0833	94.2076	60.9581	49.3705	1.57757	7.31889	4.3127	2.80043	0	11.7135	0	73.6881	129.256	46.0975	17.3054
ALB	4005	country	Eur	Albania	2015	279	339	45033	0	0	0	2.77064	0	0	0	17.594	114.774	34.7554	16.8343	15.8579	72.7099	0.175716	3.52846	1.61569	7.38529	4.41694	0	0	11.6764	0	56.012	13.8028	11.388	0	22.3424	97.4095	62.4794	50.4716	1.61569	7.38529	4.41694	2.77064	0	11.6764	0	73.606	128.576	46.1434	16.8343
DZA	1010	country	Afr	Algeria	2000	11908	11549.1	567051	0	40.5356	6	84.0071	0	0	0	616.658	4870.17	2516.58	1421.53	495.077	1717.54	22.0029	117.901	5.94	1922.6	106	1.32918	1147.15	359.939	0	3105.95	437.457	129.022	0	1007.69	785.384	1403.75	1136.93	5.94	1963.14	112	85.3363	1147.15	359.939	0	3722.61	5307.62	2645.61	1421.53
DZA	1010	country	Afr	Algeria	2001	11743	11228.9	561883	0	39.1487	5	79.1708	0	0	0	605.29	4810.54	2464.1	1397.63	486.644	1715.61	22.1834	117.68	5.94	1779.1	104	1.26184	1312.64	340.911	0	2967.05	422.452	124.466	0	948.546	771.8	1358.41	1092.33	5.94	1818.24	109	80.4326	1312.64	340.911	0	3572.34	5232.99	2588.57	1397.63
DZA	1010	country	Afr	Algeria	2002	11769	10918	568543	0	38.0583	5	75.7403	0	0	0	604.751	4797	2461.69	1399.54	488.732	1757.07	22.8351	118.592	6.93	1648.91	104	1.37445	1419.5	323.513	0	2844.13	410.504	121.646	0	887.127	769.898	1325.03	1055.47	6.93	1686.96	109	77.1147	1419.5	323.513	0	3448.88	5207.5	2583.34	1399.54
DZA	1010	country	Afr	Algeria	2003	11978	11671.6	587176	0	37.3622	6	73.7307	0	0	0	614.185	4830.51	2505.74	1426.02	499.28	1839.18	23.9073	122.085	8.91	1540.15	106	1.50585	2494.86	309.832	0	2751.21	401.574	119.332	0	833.677	768.682	1305.06	1030.82	8.91	1577.52	112	75.2366	2494.86	309.832	0	3365.39	5232.09	2625.07	1426.02
DZA	1010	country	Afr	Algeria	2004	12342	9000.65	617120	0.11	36.9044	6	72.1814	0	0	0	633.758	4897.75	2589.24	1478.51	518.519	1956.25	25.4131	127.364	10.89	1452.46	110	1.58339	38.0231	300.238	0	2689.12	397.299	118.25	0	788.663	776.789	1299.13	1018.2	11	1489.37	116	73.7648	38.0231	300.238	0	3322.88	5295.05	2707.49	1478.51
DZA	1010	country	Afr	Algeria	2005	12811	8840.33	656952	0.13	36.5159	6	70.9211	0	0	0	659.415	4994.53	2696.1	1541.88	542.103	2102.46	27.2085	133.728	12.87	1376.59	117	1.58535	30.3027	293.63	0	2643.72	395.558	118.017	0	751.924	791.025	1295.5	1012.6	13	1413.11	123	72.5064	30.3027	293.63	0	3303.14	5390.09	2814.12	1541.88
DZA	1010	country	Afr	Algeria	2006	13301	8909.38	707511	0.15	36.0514	7	69.3059	0	0	0	685.521	5090.1	2807.32	1608.66	564.415	2260.86	28.6887	142.925	14.85	1337.15	124	1.49259	38.9073	295.326	0	2664.39	401.865	120.52	0	730.39	817.065	1330.84	1032.58	15	1373.21	131	70.7985	38.9073	295.326	0	3349.91	5491.97	2927.84	1608.66
DZA	1010	country	Afr	Algeria	2007	13949	8995.88	766445	0.19	36.1339	7	68.7601	0	0	0	720.846	5246.89	2950.67	1691.06	593	2450.09	30.5318	153.825	18.81	1302.11	138	1.33365	40.4442	297.932	0	2690.85	409.35	123.313	0	712.944	846.585	1359.6	1054.61	19	1338.25	145	70.0937	40.4442	297.932	0	3411.69	5656.24	3073.98	1691.06
DZA	1010	country	Afr	Algeria	2008	14482	9213.02	827563	0.17	35.7047	8	65.6742	0	0	0	748.018	5307.43	3077.55	1797.63	622.818	2620.4	32.4714	166.135	16.83	1410.01	155	1.16884	50.4312	197.025	0	2291.73	461.182	139.723	0	798.184	962.962	1532.24	1196.53	17	1445.72	163	66.8431	50.4312	197.025	0	3039.75	5768.61	3217.27	1797.63
DZA	1010	country	Afr	Algeria	2009	15013	9314.78	883122	0.15	35.0125	9	60.7546	0	0	0	772.894	5319.19	3210.06	1947.85	661.357	2780.95	34.9171	180.859	14.85	1381.47	165	1	57.8042	196.857	0	2309.76	468.836	143.871	0	789.793	990.191	1570.25	1225.1	15	1416.48	174	61.7546	57.8042	196.857	0	3082.65	5788.03	3353.93	1947.85
DZA	1010	country	Afr	Algeria	2010	15299	9393.04	927224	0.13	33.3641	9	53.1895	0	0	0	781.923	5192.13	3291.7	2119.38	700.879	2882.68	37.4382	197.199	12.87	1350.09	174	0.882751	66.8758	198.989	0	2335.37	472.696	147.002	0	776.957	1001.49	1606.12	1249.69	13	1383.45	183	54.0723	66.8758	198.989	0	3117.29	5664.82	3438.7	2119.38
DZA	1010	country	Afr	Algeria	2011	15474	9455.92	955164	0.17	31.9906	9	48.0974	0	0	0	785.648	5101.37	3338.05	2231.59	729.105	2948.13	39.384	211.461	16.83	1316.41	178	0.7616	75.5599	200.159	0	2351.62	475.998	151.34	0	759.798	1022.61	1640.6	1266.22	17	1348.4	187	48.859	75.5599	200.159	0	3137.27	5577.37	3489.39	2231.59
DZA	1010	country	Afr	Algeria	2012	15456	9569.72	972050	0.21	30.9093	9	44.9883	0	0	0	781.252	5020.99	3334.21	2266.95	736.715	2969.53	40.2475	221	20.79	1293.32	178	0.7696	80.226	202.37	0	2382.7	481.791	156.372	0	751.664	1046.86	1686.03	1288.82	21	1324.23	187	45.7579	80.226	202.37	0	3163.95	5502.78	3490.59	2266.95
DZA	1010	country	Afr	Algeria	2013	15340	9643.96	977053	0.15	30.3269	8.93245	43.8721	0	0	0	774.196	4983.43	3301.72	2240.9	731.527	2965.53	39.964	219.444	14.85	1267.43	179.047	0.774125	90.6923	203.824	0	2404.78	488.196	158.451	0	760.738	1067.51	1703.21	1304.46	15	1297.76	187.979	44.6462	90.6923	203.824	0	3178.98	5471.63	3460.18	2240.9
DZA	1010	country	Afr	Algeria	2014	15138	9570.08	970406	0.3	29.7032	8.81483	42.6779	0	0	0	762.285	4930.36	3248.47	2202.02	721.487	2936.04	39.4155	216.432	29.7	1226.49	178.262	0.770731	57.7282	202.687	0	2395.04	488.152	158.437	0	759.258	1074.19	1697.66	1301.71	30	1256.2	187.076	43.4486	57.7282	202.687	0	3157.33	5418.51	3406.91	2202.02
DZA	1010	country	Afr	Algeria	2015	14773	9496	953127	0.292767	28.8227	8.60229	41.1358	0	0	0	741.773	4834.94	3158.63	2139.9	703.135	2866.42	38.4129	210.927	29.5692	1189.31	177.477	0.767337	25.5312	202.005	0	2388.62	488.775	158.639	0	760.989	1082.39	1692.34	1299.59	29.862	1218.13	186.079	41.9032	25.5312	202.005	0	3130.39	5323.71	3317.27	2139.9
AND	4008	country	Eur	Andorra	2000	2	1	686	0	0	0	0	0	0	0	0.0132425	0.738327	0.250314	0.10577	0.2481	0.62621	0.00295397	0.0150828	0	0.00414768	0	0	0	0.0279064	0	0.0692053	0.100565	0.0351944	0	0.0406967	0.3501	0.236778	0.135407	0	0.00414768	0	0	0	0.0279064	0	0.0824478	0.838892	0.285508	0.10577
AND	4008	country	Eur	Andorra	2001	1	2	666	0	0	0	0	0	0	0	0.00623009	0.368515	0.124014	0.0529099	0.123281	0.316157	0.00146492	0.00742884	0	0.00753688	0	0	0	0.0534158	0	0.133133	0.211435	0.0677874	0	0.0759764	0.706085	0.477405	0.267225	0	0.00753688	0	0	0	0.0534158	0	0.139363	0.57995	0.191801	0.0529099
AND	4008	country	Eur	Andorra	2002	1	2	653	0	0	0	0	0	0	0	0.00588274	0.367736	0.122842	0.0530583	0.122479	0.319225	0.00145241	0.00732465	0	0.00695847	0	0	0	0.0510766	0	0.128182	0.215624	0.0689864	0	0.0715372	0.71205	0.482081	0.263504	0	0.00695847	0	0	0	0.0510767	0	0.134064	0.583361	0.191828	0.0530583
AND	4008	country	Eur	Andorra	2003	1	2	643	0	0	0	0	0	0	0	0.00563795	0.366947	0.121673	0.0532902	0.121566	0.322191	0.00143852	0.00725599	0	0.00663629	0	0	0	0.0494648	0	0.125043	0.215585	0.0688328	0	0.0691828	0.714129	0.487782	0.263345	0	0.00663629	0	0	0	0.0494648	0	0.130681	0.582532	0.190505	0.0532902
AND	4008	country	Eur	Andorra	2004	1	2	635	0	0	0	0	0	0	0	0.00544451	0.367201	0.120876	0.0531198	0.120559	0.324198	0.00142344	0.00717842	0	0.00642937	0	0	0	0.0477668	0	0.121178	0.218771	0.069709	0	0.0679334	0.716141	0.490472	0.261599	0	0.00642937	0	0	0	0.0477668	0	0.126623	0.585972	0.190585	0.0531198
AND	4008	country	Eur	Andorra	2005	1	2	627	0	0	0	0	0	0	0	0.00533612	0.367358	0.120065	0.0530759	0.119462	0.326157	0.00140723	0.00713831	0	0.0063773	0	0	0	0.0461429	0	0.117652	0.219675	0.0698268	0	0.0676674	0.718069	0.493978	0.260611	0	0.0063773	0	0	0	0.0461429	0	0.122988	0.587033	0.189892	0.0530759
AND	4008	country	Eur	Andorra	2006	1	1	643	0	0	0	0	0	0	0	0.00523192	0.366125	0.118816	0.05368	0.118499	0.329105	0.00141456	0.00712888	0	0.00315004	0	0	0	0.0220019	0	0.0566472	0.10896	0.035189	0	0.0332369	0.362079	0.249943	0.128793	0	0.00315004	0	0	0	0.0220019	0	0.0618792	0.475085	0.154005	0.05368
AND	4008	country	Eur	Andorra	2007	1	1	658	0	0	0	0	0	0	0	0.00532763	0.365788	0.117914	0.0540585	0.117634	0.330665	0.00142243	0.00719048	0	0.00304721	0	0	0	0.0212297	0	0.0550646	0.113556	0.032584	0	0.0321778	0.363323	0.250823	0.128195	0	0.00304721	0	0	0	0.0212297	0	0.0603923	0.479343	0.150498	0.0540585
AND	4008	country	Eur	Andorra	2008	1	1	672	0	0	0	0	0	0	0	0.00554386	0.365145	0.116963	0.0547062	0.116944	0.331962	0.00143179	0.00730472	0	0.00291368	0	0	0	0.0204609	0	0.0535603	0.116235	0.0333599	0	0.0307225	0.364792	0.250744	0.127212	0	0.00291368	0	0	0	0.0204609	0	0.0591041	0.48138	0.150322	0.0547062
AND	4008	country	Eur	Andorra	2009	1	1	686	0	0	0	0	0	0	0	0.00586786	0.364221	0.115968	0.0555315	0.116501	0.333011	0.00144356	0.00745655	0	0.00283027	0	0	0	0.0197442	0	0.0524998	0.117597	0.0337559	0	0.0294863	0.366616	0.251074	0.126397	0	0.00283027	0	0	0	0.0197442	0	0.0583677	0.481818	0.149724	0.0555315
AND	4008	country	Eur	Andorra	2010	1	1	696	0	0	0	0	0	0	0	0.00624634	0.363161	0.114972	0.0564116	0.116184	0.333953	0.00145623	0.00761528	0	0.00280344	0	0	0	0.0190128	0	0.0514413	0.119831	0.0344004	0	0.0287262	0.368745	0.25027	0.124769	0	0.00280344	0	0	0	0.0190128	0	0.0576877	0.482992	0.149372	0.0564116
AND	4008	country	Eur	Andorra	2011	1	1	729	0	0	0	0	0	0	0	0.0066086	0.362115	0.114015	0.057256	0.115847	0.334937	0.0014681	0.00775297	0	0.00282398	0	0	0	0.0182867	0	0.0504307	0.1219	0.0349961	0	0.0283935	0.371088	0.249338	0.122744	0	0.00282398	0	0	0	0.0182867	0	0.0570393	0.484015	0.149011	0.057256
AND	4008	country	Eur	Andorra	2012	1	1	760	0	0	0	0	0	0	0	0.0068899	0.361062	0.113093	0.0580535	0.115632	0.335938	0.00148084	0.00785002	0	0.00286257	0	0	0	0.0175921	0	0.049519	0.122917	0.0352885	0	0.0282625	0.373507	0.249152	0.1209	0	0.00286257	0	0	0	0.0175921	0	0.0564089	0.483979	0.148382	0.0580535
AND	4008	country	Eur	Andorra	2013	1	1	780	0	0	0	0	0	0	0	0.00701996	0.360241	0.112266	0.0586589	0.115247	0.337197	0.00147591	0.00789462	0	0.00290741	0	0	0	0.016915	0	0.0486112	0.123233	0.0353793	0	0.0283061	0.375965	0.249593	0.11909	0	0.00290741	0	0	0	0.016915	0	0.0556312	0.483474	0.147645	0.0586589
AND	4008	country	Eur	Andorra	2014	1	1	782	0	0	0	0	0	0	0	0.00705766	0.359534	0.111502	0.0591431	0.114791	0.338595	0.00147007	0.00790744	0	0.00289736	0	0	0	0.0162319	0	0.0475156	0.124623	0.0357782	0	0.0280611	0.3783	0.249589	0.117004	0	0.00289736	0	0	0	0.0162319	0	0.0545733	0.484157	0.14728	0.0591431
AND	4008	country	Eur	Andorra	2015	1	1	763	0	0	0	0	0	0	0	0.00705264	0.360099	0.111182	0.0589843	0.114205	0.339135	0.00146257	0.00787961	0	0.00285477	0	0	0	0.0155628	0	0.0463725	0.126154	0.0362178	0	0.0276311	0.380582	0.249678	0.114947	0	0.00285477	0	0	0	0.0155628	0	0.0534252	0.486253	0.1474	0.0589843
AGO	1020	country	Afr	Angola	2000	43116	114061	738282	14.64	402.329	41	4038.02	0	0	0	2978.21	12107.3	13348.8	5227.96	1771.26	2817.22	12.2226	356.981	1449.36	29970.8	890	11.4401	1283.36	6695.48	19827.4	27505.4	2406.17	1253.42	0	11257.9	2998.56	3788.16	4723.91	1464	30373.1	931	4049.46	1283.36	6695.48	19827.4	30483.6	14513.5	14602.3	5227.96
AGO	1020	country	Afr	Angola	2001	44214	118760	759695	16.27	404.896	40	3839.14	0	0	0	3045.55	12508.6	13643	5690.3	1842.58	2806.77	13.2071	363.657	1610.73	29692.2	878	11.0734	3827.25	6780.69	20342.7	28172.5	2479.52	1300.01	0	11708.4	3139.91	3939.72	4877.16	1627	30097.1	918	3850.22	3827.25	6780.69	20342.7	31218	14988.1	14943	5690.3
AGO	1020	country	Afr	Angola	2002	45094	122503	784248	17.91	413.266	40	3567.78	0	0	0	3103.04	12817.9	13915	6115.95	1918.33	2799.72	14.2862	370.855	1773.09	30201.1	891	10.7416	4950.6	4588	21211.2	29611.8	2628.81	1385.9	0	12489.8	3394.43	4201.8	5164.36	1791	30614.4	931	3578.52	4950.6	4588	21211.2	32714.9	15446.7	15300.9	6115.95
AGO	1020	country	Afr	Angola	2003	46400	121517	811189	19.51	421.01	42	3458.82	0	0	0	3199.09	13121.8	14446.5	6405.65	2039.09	2844.7	15.7803	386.081	1931.49	30075.3	922	10.395	1750.99	4626.31	21173.3	30481.6	2731.18	1447.3	0	13028.4	3598.49	4383.12	5357.38	1951	30496.3	964	3469.21	1750.99	4626.31	21173.3	33680.7	15853	15893.8	6405.65
AGO	1020	country	Afr	Angola	2004	47568	122177	838934	20.93	432.045	43	3309.99	0	0	0	3288.44	13410.6	14940	6658.55	2163.46	2882.49	17.4015	401.163	2072.07	30143.8	933	9.95574	23.2769	4663.51	20608.9	31581	2860.29	1524.05	0	13698.5	3856.32	4608.43	5594.02	2093	30575.9	976	3319.94	23.2769	4663.51	20608.9	34869.4	16270.9	16464	6658.55
AGO	1020	country	Afr	Angola	2005	48603	124624	866361	22.25	440.065	45	3144.12	0	0	0	3361.14	13724	15326.3	6945.73	2270.06	2893.18	18.9808	412.246	2202.75	30366.6	969	9.31019	272.432	4745.24	19165.3	32914	3010.6	1615.04	0	14456.3	4152.42	4863.06	5881.57	2225	30806.7	1014	3153.43	272.432	4745.24	19165.3	36275.2	16734.6	16941.3	6945.73
AGO	1020	country	Afr	Angola	2006	49499	126743	891872	22.72	442.36	46	2954.2	0	0	0	3398.76	14182.8	15475.3	7373.14	2307	2849.97	20.6075	426.189	2249.28	30597.5	1001	8.53305	678.583	4830.83	16938.5	34365.8	3189.26	1709.05	0	15314.2	4501.92	5151.55	6207.33	2272	31039.9	1047	2962.73	678.583	4830.83	16938.5	37764.5	17372	17184.4	7373.14
AGO	1020	country	Afr	Angola	2007	50458	126722	917416	23.44	439.177	41	2766.09	0	0	0	3443.11	14617.1	15603	7923.56	2342.15	2796.08	22.3427	441.018	2320.56	33001.7	902	7.6522	170.119	3342.55	15553.3	30148.4	3627.5	1940.56	0	17526.5	5247.23	5891.09	7042.4	2344	33440.8	943	2773.74	170.119	3342.55	15553.3	33591.5	18244.6	17543.5	7923.56
AGO	1020	country	Afr	Angola	2008	50990	127021	942511	24.18	436.738	41	2557.17	0	0	0	3456.59	14951	15616.2	8340.48	2361.42	2727.33	24.0504	453.796	2393.82	32656.8	894	6.72973	262.774	3432.27	13107.1	31124.2	3785.28	2016.97	0	18266	5590.45	6139.49	7345.2	2418	33093.6	935	2563.9	262.774	3432.27	13107.1	34580.8	18736.3	17633.2	8340.48
AGO	1020	country	Afr	Angola	2009	51640	127129	967050	24.57	435.504	44	2457.04	0	0	0	3484.37	15357.7	15724.1	8560.67	2378.96	2683.11	25.8599	464.091	2432.43	31650.1	929	6	933.282	3602.14	11302.6	32119.9	3868.2	2055.35	0	18622.1	5828.89	6260.16	7519.03	2457	32085.6	973	2463.04	933.282	3602.14	11302.6	35604.3	19225.9	17779.4	8560.67
AGO	1020	country	Afr	Angola	2010	52107	125778	990621	24.68	436.461	41	2467.91	0	0	0	3509.42	15917.3	15769	8461.81	2349.87	2640.69	27.2544	461.536	2443.32	31180.1	865	5.411	323.771	3246.01	10607	31061.7	4016.97	2127.83	0	17964.6	6167.12	7937.69	7831.36	2468	31616.6	906	2473.32	323.771	3246.01	10607	34571.1	19934.3	17896.9	8461.81
AGO	1020	country	Afr	Angola	2011	52434	124561	1010281	25.72	434.011	43	2473.31	0	0	0	3527.91	16355	15830.7	8311.67	2318.82	2610.36	28.6875	474.76	2546.28	29636.5	868	4.93968	489.501	3331.01	10221.9	31239.9	4019.86	2122.43	0	17783.7	6260.79	8143.54	7892.13	2572	30070.6	911	2478.25	489.501	3331.01	10221.9	34767.8	20374.9	17953.2	8311.67
AGO	1020	country	Afr	Angola	2012	52604	123485	1029438	26.48	429.285	42	2412.02	0	0	0	3542.24	16614.4	15883.4	8233.23	2316.9	2593.27	30.5654	480.136	2621.52	28262.2	851	4.86978	1144.82	3189.79	10238.4	30532.3	4046.57	2128.46	0	17706.8	6418.82	8360.71	7978.55	2648	28691.5	893	2416.89	1144.82	3189.79	10238.4	34074.5	20661	18011.9	8233.23
AGO	1020	country	Afr	Angola	2013	52860	122734	1048816	24.55	423.552	42.2044	2277.05	0	0	0	3568.26	16704.3	16028	8307.12	2362.01	2602.31	31.1605	489.484	2430.45	27010.8	835.509	4.78114	2599.91	2965.2	10401.1	29313.9	4078.05	2145.02	0	17840.3	6596.89	8424.36	8087.67	2455	27434.3	877.714	2281.83	2599.91	2965.2	10401.1	32882.1	20782.3	18173	8307.12
AGO	1020	country	Afr	Angola	2014	53041	121614	1069371	21.24	416.203	42.3489	2143.89	0	0	0	3582.71	16800.1	16101.5	8396.09	2395.99	2612.86	31.6088	496.527	2102.76	26019.5	821.265	4.69963	3523.99	2446.8	10851.3	26376.2	4259.51	2240.47	0	18644.9	7026.92	8802.66	8493.28	2124	26435.7	863.614	2148.59	3523.99	2446.8	10851.3	29958.9	21059.6	18341.9	8396.09
AGO	1020	country	Afr	Angola	2015	53164	116146	1091655	21.2893	407.715	42.4471	2016.67	0	0	0	3590.13	16930	16127.8	8449.7	2416.94	2628.62	31.8852	500.868	2060.22	24519.1	804.652	4.60456	444.557	2394.9	10646.6	25911.5	4235.94	2228.07	0	18518.4	7126.45	8744.56	8506.42	2081.51	24926.8	847.099	2021.27	444.557	2394.9	10646.6	29501.6	21165.9	18355.9	8449.7
ATG	2010	country	Amr	Antigua and Barbuda	2000	15	10	1598	0	0	0	0	0	0	0	0	6.90476	4.28571	0	0.833333	2.97619	0	0	0	0	0	0	0	0.430622	0	0	0.968899	0.927146	0	0.248262	2.11136	4.88309	0.430622	0	0	0	0	0	0.430622	0	0	7.87366	5.21286	0
ATG	2010	country	Amr	Antigua and Barbuda	2001	15	9	1623	0	0	0	0	0	0	0	0	8.22454	3.42447	0.251196	0.819378	2.28042	0	0	0	0	0	0	0	0.841558	0	0.578571	0.591721	0.566222	0	0.151617	1.28944	4.13932	0.841558	0	0	0	0	0	0.841558	0	0.578571	8.81626	3.99069	0.251196
ATG	2010	country	Amr	Antigua and Barbuda	2002	14	9	1612	0	0	0	0	0	0	0	0	7.32749	0.491228	0.245614	0.80117	5.1345	0	0	0	0	0	0	0	0.906294	0	0.623077	0.637238	0.975524	0	0	3.13899	1.81259	0.906294	0	0	0	0	0	0.906294	0	0.623077	7.96472	1.46675	0.245614
ATG	2010	country	Amr	Antigua and Barbuda	2003	13	8	1581	0	0	0	0	0	0	0	0	6.27731	0.749293	0.503679	0.374646	5.09508	0	0	0	0	0	0	0	0.576	0	0.933215	0.357214	0.997215	0	0.357214	1.92	2.02791	0.831232	0	0	0	0	0	0.576	0	0.933214	6.63452	1.74651	0.503679
ATG	2010	country	Amr	Antigua and Barbuda	2004	12	8	1542	0	0	0	0	0	0	0	0	4.67204	0.258065	0.258065	0.587366	6.22446	0	0	0	0	0	0	0	0.444444	0	0.816543	0.372098	1.03877	0	0.372098	2.44444	1.80129	0.710312	0	0	0	0	0	0.444444	0	0.816543	5.04414	1.29683	0.258065
ATG	2010	country	Amr	Antigua and Barbuda	2005	11	8	1512	0	0	0	0	0	0	0	0	6.90718	1.43675	0.250474	0.57009	1.83551	0	0	0	0	0	0	0	0.463768	0	0.852045	0.830295	0.388277	0	0.830295	0.905786	2.54632	1.18321	0	0	0	0	0	0.463768	0	0.852045	7.73747	1.82503	0.250474
ATG	2010	country	Amr	Antigua and Barbuda	2006	11	7	1493	0	0	0	0	0	0	0	0.404412	5.01808	1.46262	0.202206	1.68589	2.22679	0	0	0	0.219618	0	0	0	0.424242	0	0.64386	0.404346	0	0	0.404346	1.35567	2.28009	1.26782	0	0.219618	0	0	0	0.424242	0	1.04827	5.42242	1.46262	0.202206
ATG	2010	country	Amr	Antigua and Barbuda	2007	10	7	1479	0	0	0	0	0	0	0	0.379507	3.6517	1.73097	0.906599	1.85537	1.47586	0	0	0	0.241579	0	0	0	0	0	0.661579	0.444781	0	0	0.444781	1.02457	2.83477	1.34794	0	0.241579	0	0	0	0	0	1.04109	4.09648	1.73097	0.906599
ATG	2010	country	Amr	Antigua and Barbuda	2008	10	6	1470	0	0	0	0	0	0	0	0.40568	2.15067	2.13771	0.969123	2.75918	1.57764	0	0	0	0.217966	0	0	0	0	0	0.596914	0	0	0	0.415285	0.938404	2.36767	1.46376	0	0.217966	0	0	0	0	0	1.00259	2.15067	2.13771	0.969123
ATG	2010	country	Amr	Antigua and Barbuda	2009	9	6	1468	0	0	0	0	0	0	0	0	2.34821	2.98214	0.714286	2.08036	0.875	0	0	0.087714	0.0626528	0	0	0	0	0	0.623462	0	0	0	0.599165	0.767222	2.46711	1.39267	0.087714	0.0626528	0	0	0	0	0	0.623462	2.34821	2.98214	0.714286
ATG	2010	country	Amr	Antigua and Barbuda	2010	9	6	1466	0	0	0	0	0	0	0	0	2.88889	3.69444	0	1.83333	0.583333	0	0	0.191666	0.0663383	0	0	0	0	0	0.417725	0	0	0	0.815529	1.10934	2.08094	1.31846	0.191666	0.0663383	0	0	0	0	0	0.417725	2.88889	3.69444	0
ATG	2010	country	Amr	Antigua and Barbuda	2011	9	5	1466	0	0	0	0	0	0	0	0	3.60577	2.97115	0	1.125	1.29808	0	0	0.169704	0.058737	0	0	0	0	0	0.369861	0	0	0	0.311124	0.961367	2.60394	0.525265	0.169704	0.058737	0	0	0	0	0	0.369861	3.60577	2.97115	0
ATG	2010	country	Amr	Antigua and Barbuda	2012	8	5	1470	0	0	0	0	0	0	0	0	3.70667	2.21333	0	0.4	1.68	0	0	0.301637	0	0	0	0	0	0	0.37939	0	0	0	0.37939	0.97437	2.43489	0.530321	0.301637	0	0	0	0	0	0	0.37939	3.70667	2.21333	0
ATG	2010	country	Amr	Antigua and Barbuda	2013	8	5	1475	0	0	0	0	0	0	0	0	3.8786	1.98354	0	0.1893	1.94856	0	0	0.31072	0	0	0	0	0	0	0.331555	0	0	0	0.331555	1.02118	2.55473	0.450259	0.31072	0	0	0	0	0	0	0.331555	3.8786	1.98354	0
ATG	2010	country	Amr	Antigua and Barbuda	2014	8	4	1482	0	0	0	0	0	0	0	0	3.76248	1.96779	0	0.37037	1.89936	0	0	0.336082	0	0	0	0	0	0	0.373585	0	0	0	0.373585	0.738021	1.66588	0.512847	0.336082	0	0	0	0	0	0	0.373585	3.76248	1.96779	0
ATG	2010	country	Amr	Antigua and Barbuda	2015	7	5	1486	0	0	0	0	0	0	0	0	3.18133	1.70679	0	0.496914	1.61497	0	0	0.306271	0	0	0	0	0	0	0.379192	0	0	0	0.379192	0.972078	2.42903	0.53424	0.306271	0	0	0	0	0	0	0.379192	3.18133	1.70679	0
ARG	2020	country	Amr	Argentina	2000	7807	6216	690900	1.0468	0	0	0	0	21.9827	0	144.458	3600.98	786.143	832.202	527.585	1770.13	21.9827	100.492	54.979	296.398	25.012	0	0	201.889	0	823.532	295.2	76.624	0	466.975	1566.11	1302.07	1107.21	56.0258	296.398	25.012	0	0	223.871	0	967.99	3896.18	862.767	832.202
ARG	2020	country	Amr	Argentina	2001	7781	6060	701029	1.10919	0	0	0	0	4.43678	0	146.414	3641.49	695.465	855.189	490.264	1840.15	13.3103	93.1723	32.3853	324.8	22.6441	0	0	181.762	0	854.899	253.293	50.061	0	478.552	1617.12	1237.48	1007	33.4945	324.8	22.6441	0	0	186.198	0	1001.31	3894.78	745.526	855.189
ARG	2020	country	Amr	Argentina	2002	7595	6163	716554	2.00793	0	0	0	0	22.0872	0	142.563	3490.79	735.907	977.863	379.499	1759.95	21.0833	63.2498	56.0686	357.235	14.3714	0	0	194.599	0	817.972	305.004	57.5428	0	673.555	1465.4	1287.29	933.964	58.0766	357.235	14.3714	0	0	216.687	0	960.535	3795.79	793.45	977.863
ARG	2020	country	Amr	Argentina	2003	7341	6291	734071	1.03921	0	0	0	0	10.3921	0	155.882	3355.62	648.469	979.978	393.862	1717.82	24.9411	52.9999	34.5581	255.534	23.359	0	0	220.36	0.250417	1264.87	313.583	31.3583	0	508.339	1466.55	1296.04	876.189	35.5973	255.534	23.359	0	0	230.752	0.250417	1420.75	3669.2	679.827	979.978
ARG	2020	country	Amr	Argentina	2004	7113	6254	748705	0	0	0	0	0	7.20043	0	115.207	3277.23	623.352	845.537	397.053	1759.99	12.3436	75.0902	27.4253	199.676	34.695	0	0	222.204	0	915.507	316.706	40.3315	0	523.48	1668.28	1403.55	902.151	27.4253	199.676	34.695	0	0	229.404	0	1030.71	3593.93	663.683	845.537
ARG	2020	country	Amr	Argentina	2005	6965	5939	757029	1.15967	0	0	0	0	2.31935	0	148.438	3215.78	582.156	814.091	409.365	1725.59	12.7564	53.345	22.3848	206.902	14.8428	0	0	199.395	0	737.485	335.394	48.8221	0	424.814	1653.48	1407.44	888.038	23.5444	206.902	14.8428	0	0	201.714	0	885.923	3551.17	630.978	814.091
ARG	2020	country	Amr	Argentina	2006	6660	5729	756837	0	0	0	0	0	7.05135	0	139.852	3029.73	497.12	708.661	401.927	1800.44	15.2779	59.9365	38.3444	231.996	36.3225	0	0	190.512	0	783.99	292.518	45.0351	0	344.959	1582.37	1298.39	884.571	38.3444	231.996	36.3225	0	0	197.563	0	923.841	3322.25	542.155	708.661
ARG	2020	country	Amr	Argentina	2007	6379	5475	750425	0	0	0	0	0	6.72181	0	125.474	2937.43	526.542	700.189	394.346	1627.8	8.96242	51.5339	21.4595	137.724	72.9365	0	0	158.546	0	917.412	273.819	39.8301	0	295.1	1373.39	1368.6	816.182	21.4595	137.724	72.9365	0	0	165.268	0	1042.89	3211.25	566.372	700.189
ARG	2020	country	Amr	Argentina	2008	6001	5421	740811	1.01249	0	0	0	0	5.06243	0	106.311	2781.3	466.756	642.928	377.657	1574.41	8.09988	37.462	10.3394	169.655	85.7385	0	0	162.068	0	787.435	284.77	49.3157	0	302.341	1552.78	1314.57	701.989	11.3519	169.655	85.7385	0	0	167.131	0	893.746	3066.07	516.071	642.928
ARG	2020	country	Amr	Argentina	2009	5715	5302	732690	2.03381	0	0	0	0	1.0169	0	113.893	2583.95	438.286	585.737	355.916	1585.35	13.2198	35.5916	24.0601	162.218	25.6889	0	0	157.057	0	961.709	287.847	53.5329	0	252.974	1460.5	1195.96	720.455	26.0939	162.218	25.6889	0	0	158.074	0	1075.6	2871.8	491.819	585.737
ARG	2020	country	Amr	Argentina	2010	5470	5211	729279	0.965067	0	0	0	0	2.8952	0	111.948	2442.58	414.979	610.887	324.263	1513.23	14.476	33.7773	10.4655	188.028	27.7624	0	0	173.597	0	711.194	270.768	107.631	0	262.279	1476.37	1226.83	756.067	11.4306	188.028	27.7624	0	0	176.493	0	823.142	2713.35	522.61	610.887
ARG	2020	country	Amr	Argentina	2011	5273	5151	732334	0	0	1.92762	0	0	7.71047	0	117.585	2365.19	362.392	550.335	352.754	1467.88	6.74666	40.48	19.7293	139.545	114.461	0	0	127.461	0	723.845	365.23	42.8861	0	255.46	1390.29	1253.73	718.358	19.7293	139.545	116.389	0	0	135.171	0	841.43	2730.42	405.278	550.335
ARG	2020	country	Amr	Argentina	2012	5179	5045	739864	0.982919	0	0.982919	0	0	0	0	85.514	2269.56	358.765	528.81	396.116	1487.16	13.7609	37.3509	5.65761	118.706	58.3423	0	0	137.746	0	621.605	282.469	20.6755	0	188.695	1494.05	1315.93	801.121	6.64053	118.706	59.3252	0	0	137.746	0	707.119	2552.03	379.441	528.81
ARG	2020	country	Amr	Argentina	2013	5096	4877	749440	0.957175	0	0	0	0	0	0	73.7025	2384.32	369.47	445.086	402.014	1364.93	13.4005	42.1157	13.4409	135.622	14.8085	0	0	121.474	0	645.887	242.587	47.5398	0	182.96	1401.35	1339.87	731.465	14.3981	135.622	14.8085	0	0	121.474	0	719.589	2626.91	417.009	445.086
ARG	2020	country	Amr	Argentina	2014	4923	4847	757460	0.61608	0	0.901312	0	0	2.38991	0	87.3193	2222.51	345.315	482.305	364.752	1368.2	10.7591	37.9381	12.4829	126.792	59.3208	0	0	124.286	0	640.234	285.249	35.9283	0	201.16	1378.79	1258.55	724.202	13.099	126.792	60.2221	0	0	126.676	0	727.553	2507.76	381.243	482.305
ARG	2020	country	Amr	Argentina	2015	4797	4716	761440	0.600312	0	0.878244	0	0	2.32875	0	85.0844	2165.62	336.477	469.961	355.417	1333.18	10.4837	36.9671	12.1455	123.365	57.7175	0	0	120.927	0	622.931	277.539	34.9572	0	195.723	1341.53	1224.54	704.629	12.7458	123.365	58.5958	0	0	123.256	0	708.015	2443.16	371.434	469.961
ARM	4007	country	Eur	Armenia	2000	561	526.004	35264	0	0	0	0	0	0	0	66.1484	251.761	72.5293	47.7381	19.6195	95.0902	0.7911	7.322	1.72201	40.5785	3	0	0.786263	23.787	0	151.672	6.76126	8.26377	0	48.3108	89.1399	59.3731	92.6095	1.72201	40.5785	3	0	0.786263	23.787	0	217.82	258.523	80.7931	47.7381
ARM	4007	country	Eur	Armenia	2001	548	506.004	36271	0	0	0	0	0	0	0	62.8549	243.069	69.9262	46.481	20.8073	96.8334	0.861506	7.16635	2.97	34.7649	3	0	0.75732	22.4837	0	142.499	6.98553	8.53787	0	43.6449	89.4669	59.8703	91.0231	2.97	34.7649	3	0	0.75732	22.4837	0	205.354	250.055	78.464	46.481
ARM	4007	country	Eur	Armenia	2002	556	498.003	38578	0	0	0	0	0	0	0	60.9505	244.302	70.203	47.7112	22.733	101.965	0.967135	7.1688	3.96	31.3529	3	0	0.730596	21.5912	0	135.222	7.26303	8.87704	0	41.5529	91.3735	62.074	91.006	3.96	31.3529	3	0	0.730596	21.5912	0	196.173	251.565	79.08	47.7112
ARM	4007	country	Eur	Armenia	2003	570	499.003	41576	0	0	0	0	0	0	0	59.1522	247.931	71.1717	49.6287	24.97	108.786	1.09242	7.26775	3.96	29.1621	4	0	0.7049	21.0681	0	129.856	7.64029	9.33814	0	39.8917	94.9965	65.8426	92.5426	3.96	29.1621	4	0	0.7049	21.0681	0	189.008	255.572	80.5099	49.6287
ARM	4007	country	Eur	Armenia	2004	578	502.003	44443	0	0	0	0	0	0	0	56.6411	249.297	71.4923	50.7039	26.8558	114.513	1.20804	7.28853	4.95	27.6532	5	0	0.686985	20.523	0	124.216	7.95885	9.72748	0	38.9512	98.4788	69.8417	94.0155	4.95	27.6532	5	0	0.686985	20.523	0	180.858	257.256	81.2198	50.7039
ARM	4007	country	Eur	Armenia	2005	578	495.005	46587	0	0	0	0	0	0	0	53.7973	247.396	70.8617	49.9023	28.5351	118.885	1.32112	7.30153	4.95	25.745	5	0	0.720535	19.6331	0	116.642	8.12518	9.93077	0	38.1517	100.086	72.2154	93.805	4.95	25.745	5	0	0.720535	19.6331	0	170.44	255.522	80.7924	49.9023
ARM	4007	country	Eur	Armenia	2006	563	482.005	47682	0	0	0	0	0	0	0	50.1694	239.599	68.5351	46.885	29.2585	120.01	1.39545	7.14753	3.96	23.7881	5	0	0.700326	18.5693	0	108.542	8.25957	10.095	0	36.6962	100.727	73.294	92.3732	3.96	23.7881	5	0	0.700326	18.5693	0	158.712	247.858	78.6301	46.885
ARM	4007	country	Eur	Armenia	2007	532	469.005	47971	0	0	0	0	0	0	0	45.4884	225.182	64.3237	42.6484	28.7806	117.335	1.41245	6.82973	3.96	21.4823	5	0	0.677828	17.5626	0	101.539	8.49078	10.3776	0	34.1669	101.186	73.9245	90.6372	3.96	21.4823	5	0	0.677828	17.5626	0	147.027	233.673	74.7013	42.6484
ARM	4007	country	Eur	Armenia	2008	505	439	47654	0	0	0	0	0	0	0	41.4113	212.688	60.6816	39.3268	28.2008	114.758	1.42622	6.50777	3.96	18.5033	5	0	0	15.9558	0	91.88	8.51217	10.4038	0	30.3584	97.8729	71.5031	85.0504	3.96	18.5033	5	0	0	15.9558	0	133.291	221.2	71.0854	39.3268
ARM	4007	country	Eur	Armenia	2009	471	416	47059	0	0	0	0	0	0	0	37.0238	197.188	56.1973	36.0038	27.1549	109.916	1.41686	6.09945	3.96	16.1128	5	0	0	14.6662	0	84.8272	8.71989	10.6576	0	26.3916	95.6519	69.6867	80.3262	3.96	16.1128	5	0	0	14.6662	0	121.851	205.908	66.855	36.0038
ARM	4007	country	Eur	Armenia	2010	441	390	46442	0	0	0	0	0	0	0	32.9169	183.511	52.2491	33.4193	26.3098	105.474	1.41914	5.70087	2.97	13.175	5	0	0	16.221	0	72.7287	10.5179	12.8552	0	31.9609	91.7198	62.9475	69.9041	2.97	13.175	5	0	0	16.221	0	105.646	194.029	65.1043	33.4193
ARM	4007	country	Eur	Armenia	2011	413	366	45436	0	0	0	0	0	0	0	29.5055	171.01	48.6484	30.9299	25.3602	100.783	1.41435	5.34921	1.98	11.2572	5	0	0	14.8757	0	64.325	12.8675	15.727	0	29.102	89.8878	58.289	62.6888	1.98	11.2572	5	0	0	14.8757	0	93.8305	183.877	64.3754	30.9299
ARM	4007	country	Eur	Armenia	2012	382	341	44385	0	0	0	0	0	0	0	26.0202	157.75	44.8386	28.0477	23.9699	95.0668	1.38744	4.91905	1.98	9.96025	4	0	0	13.3077	0	58.1296	12.8394	15.6925	0	26.6811	85.6112	55.2776	57.5206	1.98	9.96025	4	0	0	13.3077	0	84.1498	170.59	60.5311	28.0477
ARM	4007	country	Eur	Armenia	2013	355	316	43261	0	0	0	0	0	0	0	23.0856	146.183	41.5194	25.3609	22.8556	90.0821	1.32295	4.59081	1.79527	8.83287	3.70674	0	0	11.8614	0	52.4019	12.4515	15.2185	0	23.9525	81.0055	52.0892	52.6846	1.79527	8.83287	3.70674	0	0	11.8614	0	75.4875	158.634	56.7378	25.3609
ARM	4007	country	Eur	Armenia	2014	324	296	42031	0	0	0	0	0	0	0	20.1866	133.252	37.823	22.5598	21.2416	83.5379	1.22952	4.17001	1.13998	7.98756	3.47214	0	0	10.6961	0	47.8451	12.0964	14.7844	0	21.8362	77.6787	49.5846	48.8788	1.13998	7.98756	3.47214	0	0	10.6961	0	68.0316	145.348	52.6075	22.5598
ARM	4007	country	Eur	Armenia	2015	301	276	40682	0	0	0	0	0	0	0	18.1767	123.603	35.0668	20.3847	20.0842	78.6296	1.16253	3.89271	1.06296	7.23324	3.23754	0	0	9.62384	0	43.663	11.5562	14.1243	0	19.896	73.652	46.7344	45.2165	1.06296	7.23324	3.23754	0	0	9.62384	0	61.8397	135.159	49.191	20.3847
AUS	5020	country	Wpr	Australia	2000	853	679	243856	0	0	0	0	0	2.00942	0	5.02356	199.938	137.645	37.1743	195.919	263.234	6.02827	6.02827	0	1.59607	1.59607	0	0	25.2591	0	34.6278	67.4504	11.7274	0	29.8391	167.431	177.553	161.919	0	1.59607	1.59607	0	0	27.2686	0	39.6514	267.388	149.373	37.1743
AUS	5020	country	Wpr	Australia	2001	847	647	242025	0	0	0	0	0	0	0	2.9308	193.433	127.978	28.331	219.81	263.772	5.86159	4.88466	2.82556	7.05501	1.41455	0	0	36.7251	0	48.0274	62.1303	7.15483	0	28.2491	136.449	178.164	138.805	2.82556	7.05501	1.41455	0	0	36.7251	0	50.9582	255.563	135.133	28.331
AUS	5020	country	Wpr	Australia	2002	822	642	241699	0	0	0	0	0	0	0	3.07098	189.377	145.36	36.8518	212.922	219.064	9.21295	6.14197	0	3.0286	2.94607	0	0	12.0319	0	35.7174	41.898	22.6926	0	18.5408	154.337	225.774	125.033	0	3.0286	2.94607	0	0	12.0319	0	38.7884	231.275	168.053	36.8518
AUS	5020	country	Wpr	Australia	2003	828	644	243484	0	0	0	0	0	0	0	0	169.899	145.335	17.3993	240.519	242.566	5.11743	7.1644	0	1.48022	0	0	0	24.4743	0	51.107	23.3527	9.3767	0	27.76	137.183	229.661	139.605	0	1.48022	0	0	0	24.4743	0	51.107	193.251	154.712	17.3993
AUS	5020	country	Wpr	Australia	2004	818	652	248024	0	0	0	0	0	0	0	1.03283	255.109	121.874	34.0833	131.169	259.24	6.19697	9.29545	0	3.05231	1.38751	0	0	26.3606	0	64.3747	33.0198	10.8217	0	18.8695	122.017	249.202	122.894	0	3.05231	1.38751	0	0	26.3606	0	65.4076	288.128	132.695	34.0833
AUS	5020	country	Wpr	Australia	2005	843	615	255576	0	0	0	0	0	0	0	2.05335	291.471	121.804	28.9011	136.92	249.745	5.78525	6.32073	0.168577	3.55611	0.994476	0	0	17.763	0	40.3837	36.8872	11.0789	0	24.0098	140.73	214.657	124.771	0.168577	3.55611	0.994476	0	0	17.763	0	42.4371	328.358	132.882	28.9011
AUS	5020	country	Wpr	Australia	2006	850	632	265748	0	0	0	0	0	0	0	3.12883	322.27	118.896	22.9448	139.755	234.663	5.21472	3.12883	0	10.0716	1.45415	0	0	18.4741	0	42.8722	21.438	14.3803	0	18.4463	111.885	260.024	132.954	0	10.0716	1.45415	0	0	18.4741	0	46.001	343.708	133.276	22.9448
AUS	5020	country	Wpr	Australia	2007	865	629	278981	0	0	0	0	0	0	0	4.19394	262.121	141.545	27.2606	137.352	280.994	6.29091	5.24242	0	1.49394	0	0	0	10.8067	0	45.8747	25.9789	7.57491	0	20.2848	142.098	246.227	128.662	0	1.49394	0	0	0	10.8067	0	50.0686	288.1	149.12	27.2606
AUS	5020	country	Wpr	Australia	2008	879	629	292925	0	0	0	0	0	0	0	3.24754	243.565	135.314	25.9803	167.789	287.948	10.8251	4.33005	1.43094	0	1.47328	0	0	13.0055	0	31.864	21.7181	17.4253	0	24.4953	142.349	257.676	117.562	1.43094	0	1.47328	0	0	13.0055	0	35.1115	265.283	152.739	25.9803
AUS	5020	country	Wpr	Australia	2009	883	621	304333	0	0	0	0	0	2.04398	0	1.02199	246.3	152.277	11.2419	199.288	264.696	3.06597	3.06597	0	8.94057	0	0	0	7.37618	0	40.6083	30.6234	7.2276	0	35.4343	159.432	212.343	119.015	0	8.94057	0	0	0	9.42016	0	41.6303	276.923	159.504	11.2419
AUS	5020	country	Wpr	Australia	2010	871	607	311031	0	0	0	0	0	0	0	0	258.713	135.824	22.6374	167.085	275.96	8.62376	2.15594	0	1.69074	1.69074	0	0	15.8959	3.04433	41.6157	34.1619	10.8237	0	31.4628	150.499	211.152	104.964	0	1.69074	1.69074	0	0	15.8959	3.04433	41.6157	292.875	146.648	22.6374
AUS	5020	country	Wpr	Australia	2011	811	585	312068	0	0	0	0	0	2.10923	0	3.16385	249.944	147.646	18.9831	141.319	232.016	14.7646	1.05462	0	1.7683	1.7683	0	0	10.4445	0	29.5653	55.7594	10.4445	0	28.9869	143.079	206.217	96.9662	0	1.7683	1.7683	0	0	12.5538	0	32.7292	305.703	158.091	18.9831
AUS	5020	country	Wpr	Australia	2012	770	553	308176	0	0	0	0	0	1.24089	0	1.37341	226.278	130.727	15.8862	152.111	232.372	8.16241	1.84883	0	3.8238	1.04843	0	0	10.2557	0.913525	34.1404	36.8193	8.68749	0	29.3106	138.112	192.132	97.7568	0	3.8238	1.04843	0	0	11.4965	0.913525	35.5138	263.097	139.414	15.8862
AUS	5020	country	Wpr	Australia	2013	725	518	302119	0	0	0	0	0	1.16837	0	1.29315	213.054	123.087	14.9578	143.221	218.792	7.68539	1.74078	0	3.58179	0.982076	0	0	9.60656	0.855707	31.9796	34.4889	8.13765	0	27.4555	129.371	179.972	91.5697	0	3.58179	0.982076	0	0	10.7749	0.855707	33.2727	247.543	131.225	14.9578
AUS	5020	country	Wpr	Australia	2014	685	486	297947	0	0	0	0	0	1.10391	0	1.2218	201.299	116.296	14.1325	135.319	206.721	7.26136	1.64474	0	3.36052	0.921408	0	0	9.01311	0.802845	30.004	32.3583	7.63494	0	25.7594	121.379	168.854	85.9129	0	3.36052	0.921408	0	0	10.117	0.802845	31.2258	233.658	123.931	14.1325
AUS	5020	country	Wpr	Australia	2015	657	489	298489	0	0	0	0	0	1.05879	0	1.17186	193.071	111.542	13.5548	129.788	198.271	6.96455	1.57751	0	3.38126	0.927095	0	0	9.06874	0.807801	30.1892	32.5581	7.68207	0	25.9184	122.128	169.896	86.4432	0	3.38126	0.927095	0	0	10.1275	0.807801	31.3611	225.629	119.224	13.5548
AUT	4010	country	Eur	Austria	2000	225	187	72583	0	0	0	0	0	0	0	2.7	86.4	21.6	5.4	19.8	83.7	0	5.4	0	1.25748	0	0	0	6.40829	0	5.02993	5.15081	5.21125	0	6.40829	72.8359	49.1681	35.53	0	1.25748	0	0	0	6.40829	0	7.72993	91.5508	26.8113	5.4
AUT	4010	country	Eur	Austria	2001	222	175	71742	0	0	0	0	0	0	0	0.895161	91.3065	21.4839	0.895161	32.2258	73.4032	0	1.79032	0	0	0	0	0	6.91764	0	9.16362	12.6404	8.0586	0	9.23551	62.5613	41.6847	24.7382	0	0	0	0	0	6.91764	0	10.0588	103.947	29.5425	0.895161
AUT	4010	country	Eur	Austria	2002	220	175	73289	0	0	0	0	0	0	0	0	146.326	7.16279	2.04651	3.06977	58.3256	1.02326	2.04651	0	0	0	0	0	4.29448	0	11.1656	28.9877	0	0	5.3681	55.8282	42.5153	26.8405	0	0	0	0	0	4.29448	0	11.1656	175.313	7.16279	2.04651
AUT	4010	country	Eur	Austria	2003	229	171	76251	0	0	0	0	0	0	0	0	150.313	13.1145	1.00881	9.0793	51.4493	2.01762	2.01762	0	3.10264	0	0	0	7.21165	0	4.10901	24.771	1.02308	0	6.17187	61.9358	25.8442	36.8308	0	3.10264	0	0	0	7.21165	0	4.10901	175.084	14.1376	1.00881
AUT	4010	country	Eur	Austria	2004	229	167	79126	0	0	0	0	0	0	0	0.966245	143.004	13.5274	1.93249	7.72996	59.9072	0.966245	0.966245	0	0	0	0	0	4.82819	0	10.8853	30.2418	7.24228	0	8.38367	54.339	33.8411	17.2387	0	0	0	0	0	4.82819	0	11.8515	173.246	20.7697	1.93249
AUT	4010	country	Eur	Austria	2005	226	169	80850	0	0	0	0	0	0	0	0	139.618	15.0667	0	1.00444	65.2889	2.00889	3.01333	0	1.47185	0	0	0	6.31196	0	1.21003	27.3424	3.8919	0	10.4657	54.8474	37.8527	25.6061	0	1.47185	0	0	0	6.31196	0	1.21003	166.96	18.9586	0
AUT	4010	country	Eur	Austria	2006	227	162	81138	0	0	0	0	0	0	0	0	155.316	4.77895	1.19474	11.9474	50.1789	2.38947	1.19474	0	1.32058	0	0	0	5.41312	0	4.02714	26.9348	2.70656	0	5.34772	44.7842	43.2465	28.2194	0	1.32058	0	0	0	5.41312	0	4.02714	182.251	7.48551	1.19474
AUT	4010	country	Eur	Austria	2007	217	160	80351	0	0	0	0	0	0	0	0	115.426	18.4681	3.46277	23.0851	53.0957	0	3.46277	0	3.00099	0	0	0	1.46644	0	4.46744	15.2093	3.00099	0	7.53653	50.5981	51.2237	23.4965	0	3.00099	0	0	0	1.46644	0	4.46744	130.635	21.4691	3.46277
AUT	4010	country	Eur	Austria	2008	205	159	78999	0	0	0	0	0	0	0	0	77.9	26.65	3.075	26.65	66.625	3.075	1.025	0	1.49325	0	0	0	7.6453	0	4.47976	12.5631	5.3159	0	5.75398	51.5268	44.1005	26.1214	0	1.49325	0	0	0	7.6453	0	4.47976	90.4631	31.9659	3.075
AUT	4010	country	Eur	Austria	2009	202	149	77821	0	0	0	0	0	0	0	0	70.2609	14.2717	12.0761	38.4239	64.7717	0	2.19565	0	0	0	0	0	9.09964	0	5.61853	11.2871	5.61853	0	5.61853	50.6076	42.0708	19.0793	0	0	0	0	0	9.09964	0	5.61853	81.5479	19.8903	12.0761
AUT	4010	country	Eur	Austria	2010	193	148	77333	0	0	0	0	0	0	0	0.936893	81.5097	15.9272	4.68447	31.8544	53.4029	0.936893	3.74757	0	1.09294	0	0	0	8.15478	0	4.7079	17.7387	3.61496	0	7.06185	56.222	33.9298	15.4771	0	1.09294	0	0	0	8.15478	0	5.64479	99.2484	19.5421	4.68447
AUT	4010	country	Eur	Austria	2011	187	140	77758	0	0	0	0	0	0	0	0	60.3226	26.1398	6.03226	21.1129	70.3763	2.01075	1.00538	1.17829	2.35048	1.1722	0	0	3.52877	0	9.40802	7.05753	5.88534	0	4.70096	48.1223	47.0071	9.58904	1.17829	2.35048	1.1722	0	0	3.52877	0	9.40802	67.3801	32.0251	6.03226
AUT	4010	country	Eur	Austria	2012	189	126	78787	0	0	0	0	0	0	0	0	58.32	19.44	10.8	28.08	65.88	2.16	4.32	0	2.81787	0	0	0	7.06757	0	7.02178	12.688	1.41657	0	2.83313	38.7155	37.4226	16.0169	0	2.81787	0	0	0	7.06757	0	7.02178	71.008	20.8566	10.8
AUT	4010	country	Eur	Austria	2013	184	128	80151	0	0	0	0	0	0	0	0	66.3607	12.0656	0	32.1749	70.3825	1.00546	2.01093	1.14715	1.14715	0	0	0	8.08219	0	2.34644	9.25541	1.17322	0	5.81396	39.0219	48.9781	11.0345	1.14715	1.14715	0	0	0	8.08219	0	2.34644	75.6161	13.2388	0
AUT	4010	country	Eur	Austria	2014	179	121	81477	0	0	0	0	0	0	0	0	61.5914	22.1344	3.84946	27.9086	60.629	1.92473	0.962366	0	0	0	0	0	2.30476	0	4.60952	8.06667	3.45714	0	5.7619	36.8762	47.8238	12.1	0	0	0	0	0	2.30476	0	4.60952	69.6581	25.5916	3.84946
AUT	4010	country	Eur	Austria	2015	173	115	82503	0	0	0	0	0	0	0	0	58.4626	16.8271	4.5445	27.6461	61.6797	1.60657	2.23345	0.354412	1.14259	0	0	0	5.25693	0	4.25515	9.1492	1.93332	0	4.54638	35.1473	41.2039	12.0108	0.354412	1.14259	0	0	0	5.25693	0	4.25515	67.6118	18.7604	4.5445
AZE	4012	country	Eur	Azerbaijan	2000	4176	5453.91	125039	0	42.0623	1	77.352	0	0	0	237.657	1877.06	963.638	376.046	205.122	359.169	6.15672	30.7382	2.97	1183.87	24	0	8.93361	238.624	0	1639.19	123.454	150.889	0	477.022	329.571	787.487	487.901	2.97	1225.93	25	77.352	8.93361	238.624	0	1876.84	2000.51	1114.53	376.046
AZE	4012	country	Eur	Azerbaijan	2001	3905	4712.97	121637	0	35.7393	1	63.0341	0	0	0	219.961	1757.02	885.671	355.93	190.983	360.984	6.01358	28.6635	3.96	976.332	23	0	10.7188	202.401	0	1422.25	108.17	132.208	0	394.261	293.527	710.941	435.201	3.96	1012.07	24	63.0341	10.7188	202.401	0	1642.21	1865.19	1017.88	355.93
AZE	4012	country	Eur	Azerbaijan	2002	3712	4170.81	121296	0	30.6701	1	52.0445	0	0	0	207.481	1659.56	832.679	343.115	181.715	370.261	5.99873	27.474	4.95	821.966	23	0	23.7947	174.812	0	1259.69	96.7916	118.301	0	331.123	267.168	652.968	396.245	4.95	852.636	24	52.0445	23.7947	174.812	0	1467.17	1756.35	950.98	343.115
AZE	4012	country	Eur	Azerbaijan	2003	3604	3775.13	123421	0	26.8013	1	43.9925	0	0	0	200.24	1593.71	802.734	338.505	177.015	386.897	6.12298	26.9795	6.93	708.137	24	0	37.9523	153.347	0	1140.02	88.2975	107.919	0	283.237	246.984	610.349	367.967	6.93	734.938	25	43.9925	37.9523	153.347	0	1340.26	1682.01	910.653	338.505
AZE	4012	country	Eur	Azerbaijan	2004	3531	3474.98	127012	0	23.6488	1	37.7058	0	0	0	195.155	1539.44	782.548	337.423	174.225	406.737	6.31125	26.803	6.93	627.171	24	0	17.5172	137.285	0	1059.39	82.7329	101.118	0	247.882	234.625	585.948	350.374	6.93	650.819	25	37.7058	17.5172	137.285	0	1254.55	1622.18	883.666	337.423
AZE	4012	country	Eur	Azerbaijan	2005	3494	3243.04	131336	0	21.1168	1	32.7716	0	0	0	192.136	1500.69	770.433	341.13	172.98	427.994	6.55867	27.189	8.91	559.95	26	0	23.0236	122.879	0	990.122	77.9874	95.3179	0	215.421	224.344	564.496	334.586	8.91	581.066	27	32.7716	23.0236	122.879	0	1182.26	1578.68	865.751	341.13
AZE	4012	country	Eur	Azerbaijan	2006	3445	3073.94	135619	0.11	18.9289	1	28.5826	0	0	0	188.384	1459.55	753.779	344.952	171.561	444.788	6.83692	26.5266	10.89	511.302	27	0	8.25076	111.891	0	944.998	75.3249	92.0638	0	190.062	221.032	555.444	325.682	11	530.231	28	28.5826	8.25076	111.891	0	1133.38	1534.88	845.842	344.952
AZE	4012	country	Eur	Azerbaijan	2007	3418	2911	140074	0.1	17.2542	2	25.2471	0	0	0	184.737	1430.83	740.18	351.625	170.77	461.945	7.15015	26.1601	9.9	466.247	29	0	0	102.067	0	899.702	72.6198	88.7575	0	100.91	217.599	608.395	315.804	10	483.501	31	25.2471	0	102.067	0	1084.44	1503.45	828.938	351.625
AZE	4012	country	Eur	Azerbaijan	2008	3410	2801	145712	0	15.8933	2	22.4075	0	0	0	183.094	1412.59	729.775	360.817	170.875	479.24	7.51378	25.793	8.91	431.414	29	0	0	95.1494	0	868.121	70.7656	86.4913	0	97.0819	215.561	588.614	309.891	8.91	447.308	31	22.4075	0	95.1494	0	1051.22	1483.36	816.266	360.817
AZE	4012	country	Eur	Azerbaijan	2009	3465	2735	154014	0.11	15.0498	2	20.4178	0	0	0	184.809	1420.78	733.077	376.02	174.373	504.486	8.0487	25.8302	10.89	405.056	30	0	0	90.8604	0	849.335	69.7716	85.1348	0	94.5999	214.767	576.534	308.051	11	420.106	32	20.4178	0	90.8604	0	1034.14	1490.55	818.212	376.02
AZE	4012	country	Eur	Azerbaijan	2010	3597	2730	165744	0.12	14.7048	2	19.2612	0	0	0	190.676	1460.54	753.53	398.815	181.683	540.225	8.79786	26.6487	11.88	389.632	31	0	0	89.621	0	850.12	70.2219	85.3688	0	94.4314	216.972	578.003	312.749	12	404.337	33	19.2612	0	89.621	0	1040.8	1530.76	838.899	398.815
AZE	4012	country	Eur	Azerbaijan	2011	3829	2782	182337	0.11	14.8608	2	18.8822	0	0	0	201.878	1539.43	796.543	431.44	194.51	591.243	9.87487	28.2306	10.89	397.759	32	0	0	79.3491	0	812.576	74.8714	90.7371	0	100.24	232.308	615.431	335.839	11	412.619	34	18.8822	0	79.3491	0	1014.45	1614.3	887.28	431.44
AZE	4012	country	Eur	Azerbaijan	2012	4123	2859	202111	0.12	15.2404	2	18.8086	0	0	0	216.21	1640.35	853.457	470.157	210.997	654.051	11.2215	30.387	11.88	415.895	33	0	0	62.1179	0	749.535	81.9505	98.9516	0	109.169	256.282	671.167	369.052	12	431.135	35	18.8086	0	62.1179	0	965.746	1722.3	952.409	470.157
AZE	4012	country	Eur	Azerbaijan	2013	4350	2945.99	220820	0.11	15.3676	2.11011	18.4503	0	0	0	226.701	1713.54	896.474	500.687	224.506	707.779	11.94	32.3326	10.89	415.249	34.0042	0	0.895058	62.4748	0	766.832	85.4451	103.171	0	112.928	269.864	697.333	386.902	11	430.616	36.1143	18.4503	0.895058	62.4748	0	993.534	1798.99	999.645	500.687
AZE	4012	country	Eur	Azerbaijan	2014	4401	3001.73	232869	0.1	14.8172	2.13485	17.2471	0	0	0	227.976	1721.73	902.519	509.265	228.395	731.77	12.1468	32.8926	9.9	432.849	34.6506	0	0.611049	45.6758	0	675.068	92.9072	112.181	0	122.784	296.346	756.315	422.445	10	447.666	36.7854	17.2471	0.611049	45.6758	0	903.045	1814.64	1014.7	509.265
AZE	4012	country	Eur	Azerbaijan	2015	4267	2939	234459	0	13.8071	2.06985	15.6645	0	0	0	219.583	1662.11	869.709	495.159	222.022	723.097	11.8079	31.9748	9.69224	409.478	33.9234	0	0.859747	44.7187	0	661.751	91.6343	110.644	0	120.302	295.189	742.664	418.144	9.69224	423.285	35.9933	15.6645	0.859747	44.7187	0	881.334	1753.74	980.353	495.159
BHS	2030	country	Amr	Bahamas	2000	44	38	5108	0	0	0	0	0	0	0	8.92071	12.7574	8.79712	5.1386	1.71287	6.67328	0	0	0.763207	0.746698	0	0	0	0.696653	0	9.95087	2.99977	0.755001	0	2.23268	7.47722	3.97987	8.39803	0.763207	0.746698	0	0	0	0.696653	0	18.8716	15.7572	9.55212	5.1386
BHS	2030	country	Amr	Bahamas	2001	43	36	5014	0	0	0	0	0	0	0	7.08594	14.9458	6.45023	4.81641	2.59301	6.55311	0	0.55549	0.951961	0.924829	0	0	0	0.909544	0	8.15428	2.36076	1.55086	0	2.64149	5.19817	5.14926	8.15885	0.951961	0.924829	0	0	0	0.909544	0	15.2402	17.3066	8.00109	4.81641
BHS	2030	country	Amr	Bahamas	2002	44	36	5081	0	0	0	0	0	0	0	6.67856	16.1315	3.49851	6.87384	4.12746	6.12598	0	0.564103	0.469824	0.453062	0	0	0	0.917889	0	6.66866	2.75368	3.16301	0	2.93739	6.75562	5.64524	6.23563	0.469824	0.453062	0	0	0	0.917889	0	13.3472	18.8852	6.66152	6.87384
BHS	2030	country	Amr	Bahamas	2003	45	37	5259	0	0	0	0	0	0	0	3.97168	14.9759	7.28704	6.05739	4.0162	7.57279	0.563086	0.555867	0.478485	0.888345	0	0	0	0.478485	0	3.6832	1.33406	4.59608	0	3.38908	8.49494	7.67049	5.98683	0.478485	0.888345	0	0	0	0.478485	0	7.65489	16.31	11.8831	6.05739
BHS	2030	country	Amr	Bahamas	2004	48	37	5477	0	0	0	0	0	0	0	3.54125	13.5426	10.6801	9.17773	3.13347	7.08249	0.842388	0	0.382164	0.419308	0	0	0	0.382164	0	3.27587	1.60102	4.56035	0	2.09852	9.82017	8.16798	6.29246	0.382164	0.419308	0	0	0	0.382164	0	6.81711	15.1436	15.2404	9.17773
BHS	2030	country	Amr	Bahamas	2005	49	38	5681	0	0	0	0	0	0	0	5.37668	13.8032	9.99328	10.358	2.69251	5.94567	0.830688	0	0.392493	0.43064	0	0	0	0.392493	0	3.88722	0.764055	2.54325	0	1.59973	12.0985	7.58257	8.30903	0.392493	0.43064	0	0	0	0.392493	0	9.2639	14.5673	12.5365	10.358
BHS	2030	country	Amr	Bahamas	2006	50	37	5851	0	0	0	0	0	0	0	7.40239	15.1346	6.55043	12.9551	3.48108	4.21709	0.259259	0	0.385607	0	0	0	0	0.385607	0	4.61639	0.750651	1.13626	0	1.76748	12.3096	8.25423	7.39412	0.385607	0	0	0	0	0.385607	0	12.0188	15.8853	7.68669	12.9551
BHS	2030	country	Amr	Bahamas	2007	51	36	6008	0	0	0	0	0	0	0	10.5246	14.9754	5.26154	10.7144	5.12923	4.39487	0	0	0	0	0	0	0	0	0	6.63377	0	0	0	2.10405	12.1227	9.40935	5.73016	0	0	0	0	0	0	0	17.1584	14.9754	5.26154	10.7144
BHS	2030	country	Amr	Bahamas	2008	52	35	6139	0	0	0	0	0	0	0	13.3547	13.7684	7.35076	7.10647	5.44429	4.97538	0	0	0.365885	0	0	0	0	0	0	8.55502	0	0	0	1.81588	6.34459	13.1068	4.81178	0.365885	0	0	0	0	0	0	21.9097	13.7684	7.35076	7.10647
BHS	2030	country	Amr	Bahamas	2009	51	35	6231	0	0	0	0	0	0	0	10.2565	16.5555	7.18254	4.90138	4.421	7.27663	0	0.406504	0.369369	0	0	0	0	0.512821	0	9.39272	0	0.498576	0	1.304	2.92353	14.6274	5.37156	0.369369	0	0	0	0	0.512821	0	19.6492	16.5555	7.68111	4.90138
BHS	2030	country	Amr	Bahamas	2010	50	35	6262	0	0	0	0	0	0	0	6.9197	21.3635	6.27219	3.86115	3.94399	7.23296	0	0.406504	1.08144	0	0	0	0	0.517751	0	7.64178	0	0.503369	0	2.41211	1.19083	13.6048	8.04795	1.08144	0	0	0	0	0.517751	0	14.5615	21.3635	6.77556	3.86115
BHS	2030	country	Amr	Bahamas	2011	49	34	6225	0	0	0	0	0	0	0	3.12241	24.4457	5.95221	3.22222	2.55687	8.85668	0.431801	0.412111	0.694957	0.497069	0	0	0	0.507842	0	7.34091	0	0.847922	0	1.91575	1.21622	13.5848	7.39454	0.694957	0.497069	0	0	0	0.507842	0	10.4633	24.4457	6.80013	3.22222
BHS	2030	country	Amr	Bahamas	2012	46	34	6129	0	0	0	0	0	0	0	3.19753	23.4633	6.06471	2.53988	2.83574	7.22516	0.532589	0.141078	0.940372	0.672603	0	0	0	0.159414	0	7.36774	0	0.634249	0	2.06451	1.11794	13.1924	7.85078	0.940372	0.672603	0	0	0	0.159414	0	10.5653	23.4633	6.69896	2.53988
BHS	2030	country	Amr	Bahamas	2013	44	32	5992	0	0	0	0	0	0	0	3.56791	20.9732	6.19775	2.39205	1.87367	8.07576	0.641948	0.277742	0.428978	0.803595	0	0	0	0.30452	0	7.67959	0	0.868663	0	1.17358	1.44972	13.6131	5.67828	0.428978	0.803595	0	0	0	0.30452	0	11.2475	20.9732	7.06641	2.39205
BHS	2030	country	Amr	Bahamas	2014	42	31	5856	0	0	0	0	0	0	0	2.73128	20.7436	5.33623	2.8806	2.12111	7.46371	0.316497	0.406925	0.639849	0.457653	0	0	0	0.454212	0	6.69386	0	0.767697	0	1.75048	1.10642	12.3762	6.75363	0.639849	0.457653	0	0	0	0.454212	0	9.42515	20.7436	6.10393	2.8806
BHS	2030	country	Amr	Bahamas	2015	40	30	5746	0	0	0	0	0	0	0	2.60122	19.7559	5.08213	2.74343	2.0201	7.1083	0.301426	0.387547	0.619209	0.44289	0	0	0	0.43956	0	6.47793	0	0.742932	0	1.69401	1.07072	11.977	6.53577	0.619209	0.44289	0	0	0	0.43956	0	9.07915	19.7559	5.82506	2.74343
BHR	3020	country	Emr	Bahrain	2000	60	104	12696	0	0	0	0	0	0	0	0	20.9432	7.42879	1.62799	3.71439	26.2856	0	0	0	0.653736	0	0	0	0.709617	0	2.84786	11.2436	2.19412	0	6.30943	41.7971	16.0747	22.1698	0	0.653736	0	0	0	0.709617	0	2.84786	32.1868	9.62291	1.62799
BHR	3020	country	Emr	Bahrain	2001	54	104	12774	0	0	0	0	0	0	0	0	21.6119	4.7049	1.03106	2.35245	24.2997	0	0	0	0.430307	0	0	0	0.46709	0	5.91935	14.4153	2.00744	0	4.76744	41.0289	16.3664	18.5978	0	0.430307	0	0	0	0.46709	0	5.91935	36.0271	6.71233	1.03106
BHR	3020	country	Emr	Bahrain	2002	48	108	12955	0	0	0	0	0	0	0	0	20.513	3.68367	0.567428	1.42318	21.5336	0	0.279108	0.5457	0	0	0	0	1.55289	0	6.73986	18.1506	2.13306	0	5.38626	47.0405	13.3198	13.1314	0.5457	0	0	0	0	1.55289	0	6.73986	38.6636	5.81674	0.567428
BHR	3020	country	Emr	Bahrain	2003	43	113	13293	0	0	0	0	0	0	0	0	21.2839	2.14472	0.856496	1.13538	17.3006	0	0.278884	0.544174	0.462682	0	0	0	1.07824	0	7.49796	27.6597	1.54244	0	5.56349	42.3922	16.7568	9.50224	0.544174	0.462682	0	0	0	1.07824	0	7.49796	48.9436	3.68716	0.856496
BHR	3020	country	Emr	Bahrain	2004	39	120	13861	0	0	0	0	0	0	0	0.208333	18.3094	3.82802	1.07147	1.56085	13.5326	0.208333	0.281046	0.54436	1.42809	0	0	0	2.00594	0	5.68793	27.0954	4.27823	0	7.72853	41.3371	19.9853	9.90917	0.54436	1.42809	0	0	0	2.00594	0	5.89626	45.4048	8.10624	1.07147
BHR	3020	country	Emr	Bahrain	2005	35	129	14695	0	0	0	0	0	0	0	0.484422	19.2424	2.39925	1.33907	1.26739	10.0611	0.206368	0	0	1.97168	0	0	0	2.00307	0	5.72489	31.5303	4.84974	0	7.17258	39.9947	25.5278	10.2252	0	1.97168	0	0	0	2.00307	0	6.20931	50.7728	7.24899	1.33907
BHR	3020	country	Emr	Bahrain	2006	32	130	15240	0	0	0	0	0	0	0	0.489035	14.6524	2.9311	1.82428	1.22464	10.143	0.384091	0.351515	0	2.04982	0	0	0	4.31208	0	6.1438	23.6823	5.47897	0	5.35608	46.3075	25.3836	11.2858	0	2.04982	0	0	0	4.31208	0	6.63284	38.3347	8.41007	1.82428
BHR	3020	country	Emr	Bahrain	2007	29	132	15971	0	0	0	0	0	0	0	0.277512	11.6047	3.16918	2.29545	1.49665	9.63517	0.17376	0.347521	0	1.71981	0	0	0	4.04361	0	7.62189	22.8235	7.06592	0	4.44535	47.2211	25.6307	11.4281	0	1.71981	0	0	0	4.04361	0	7.8994	34.4283	10.2351	2.29545
BHR	3020	country	Emr	Bahrain	2008	27	131	16781	0	0	0	0	0	0	0	0	8.01636	3.2705	2.72676	1.71202	10.7535	0.173614	0.347228	0	1.21497	0	0	0	2.9914	0	7.59666	16.5967	10.6615	0	10.0657	44.0652	25.1526	12.6552	0	1.21497	0	0	0	2.9914	0	7.59666	24.613	13.932	2.72676
BHR	3020	country	Emr	Bahrain	2009	26	129	17535	0	0	0	0	0	0	0	0	6.95672	3.01435	2.92539	1.61239	11.2879	0	0.203252	0	0.62393	0	0	0	1.3177	0	9.75972	14.6031	12.4355	0	12.9406	37.9066	26.9194	12.4934	0	0.62393	0	0	0	1.3177	0	9.75972	21.5598	15.4498	2.92539
BHR	3020	country	Emr	Bahrain	2010	25	126	18137	0	0	0	0	0	0	0	0	6.24599	1.52897	2.8952	1.12954	12.9997	0	0.200578	0	0	0	0	0	0.684733	0	7.48991	11.8479	8.14173	0	13.9468	39.1084	33.035	11.7455	0	0	0	0	0	0.684733	0	7.48991	18.0939	9.67071	2.8952
BHR	3020	country	Emr	Bahrain	2011	25	127	19498	0	0	0	0	0	0	0	0	7.03129	0.882694	2.06006	1.78096	12.9155	0.126263	0.203252	0.628969	0	0	0	0	2.58438	0	6.07978	18.1355	3.64478	0	7.90811	40.9932	36.6715	10.3538	0.628969	0	0	0	0	2.58438	0	6.07978	25.1668	4.52748	2.06006
BHR	3020	country	Emr	Bahrain	2012	25	125	20693	0	0	0	0	0	0	0	0.190058	9.69498	0.659983	0.829488	1.73649	11.3843	0.504718	0	0.625685	0.589019	0	0	0	1.87705	0	3.3215	22.7829	3.58411	0	5.6042	42.5216	35.5908	8.50315	0.625685	0.589019	0	0	0	1.87705	0	3.51156	32.4779	4.2441	0.829488
BHR	3020	country	Emr	Bahrain	2013	26	122	21557	0	0	0	0	0	0	0	0.266391	11.7001	0.431363	0.405229	2.16719	10.3383	0.691358	0	0.822621	0.778972	0	0	0	2.46786	0	2.85599	27.1609	4.0649	0	4.32762	41.139	31.1168	7.26534	0.822621	0.778972	0	0	0	2.46786	0	3.12238	38.8611	4.49626	0.405229
BHR	3020	country	Emr	Bahrain	2014	24	118	21918	0	0	0	0	0	0	0	0.311057	10.5153	0.619738	0.512524	1.46895	9.89935	0.673127	0	0.384323	0.963167	0	0	0	1.15297	0	3.86754	23.4339	5.17378	0	4.64481	40.8408	30.5648	6.97388	0.384323	0.963167	0	0	0	1.15297	0	4.1786	33.9492	5.79352	0.512524
BHR	3020	country	Emr	Bahrain	2015	24	111	21713	0	0	0	0	0	0	0	0.190657	9.27768	0.66654	0.790141	1.68686	10.9282	0.45996	0	0.554126	0.534481	0	0	0	1.66238	0	2.95976	20.3395	3.22845	0	4.94721	37.7691	31.4908	7.5143	0.554126	0.534481	0	0	0	1.66238	0	3.15041	29.6171	3.89499	0.790141
BGD	3025	country	Sear	Bangladesh	2000	154428	162588	3625072	0	1972.64	34	3874.31	0	0	0	12106.2	40983.9	39063.9	33636.4	11210.7	9571.47	296.902	1677.55	1.50856	36333.5	708.38	22.6155	12657.8	9862.25	4223.95	50526.2	4226.04	1590.99	0	14555.2	3744.62	10112.1	14022.7	1.50856	38306.1	742.38	3896.92	12657.8	9862.25	4223.95	62632.5	45210	40654.9	33636.4
BGD	3025	country	Sear	Bangladesh	2001	148315	152298	3617448	0	1800.07	34	3296.39	0	0	0	11453.6	40493.5	36709.7	32449.7	10673.4	9491.15	293.838	1619.69	1.94594	32871.9	696.074	19.8145	11194.6	9243.66	4219.06	47816.6	3966.44	1577.01	0	13634.1	3610.08	9883.53	13563.7	1.94594	34672	730.074	3316.21	11194.6	9243.66	4219.06	59270.1	44460	38286.7	32449.7
BGD	3025	country	Sear	Bangladesh	2002	142672	140405	3602827	0	1657.3	34	2849.01	0	0	0	10839.8	39933.6	34695.9	31159	10152.8	9497.09	290.429	1563.13	2.97	28202.8	692.718	17.268	9505.23	12558.9	4498.64	42917	3530.26	1483.51	0	12052.9	3307.21	9185.12	12450.1	2.97	29860.1	726.718	2866.28	9505.23	12558.9	4498.64	53756.8	43463.8	36179.4	31159
BGD	3025	country	Sear	Bangladesh	2003	136668	131283	3577702	0	1547.87	33	2476.25	0	0	0	10222.9	38768.4	33038.8	29613.8	9612.27	9567.46	285.572	1501.51	3.96	25039.2	667.436	15.0774	10011.5	11535.5	4682.82	39830	3247.31	1440.39	0	11062.1	3130.51	8810.79	11806	3.96	26587.1	700.436	2491.33	10011.5	11535.5	4682.82	50052.9	42015.8	34479.2	29613.8
BGD	3025	country	Sear	Bangladesh	2004	130245	132289	3539270	0	1461.56	31	2137.47	0	0	0	9578.33	36895.9	31626.8	28017	9073.81	9705.86	279.711	1437.46	4.95	22856.8	646.249	13.4156	20697.5	10890.3	974.507	38008.7	3066.11	1436.55	0	10451	3039.88	8691.3	11512.2	4.95	24318.4	677.249	2150.88	20697.5	10890.3	974.508	47587	39962	33063.4	28017
BGD	3025	country	Sear	Bangladesh	2005	123764	122028	3486307	0	1387.82	31	1842.03	0	0	0	8931.84	34516.4	30548.2	26378.2	8546.89	9935.35	273.141	1373.13	5.94	20776.9	635.636	11.5036	20037.5	6686.63	976.699	36104.4	2881.65	1426.7	0	9858.33	2944.26	8513.08	11169	5.94	22164.7	666.636	1853.53	20037.5	6686.63	976.699	45036.2	37398	31974.9	26378.2
BGD	3025	country	Sear	Bangladesh	2006	117106	107805	3424161	0	1293.15	30	1577.75	0	0	0	8283.98	32009.1	29411.1	24760.1	8069.13	10153.7	262.429	1255.57	7.92	18221.2	632.425	9.72886	14868.8	6047.92	767.92	33089	2652.66	1321.02	0	8919.45	2744.45	8066.81	10455.5	7.92	19514.3	662.425	1587.48	14868.8	6047.92	767.92	41373	34661.7	30732.1	24760.1
BGD	3025	country	Sear	Bangladesh	2007	109823	86062.9	3348270	0	1165.09	29	1341.75	0	0	0	7616.89	29697.2	27825.5	23034.9	7530.61	10192.1	249.268	1140.63	8.91	15923.8	609.002	7.94226	1514.16	5450.17	740.807	30206.2	2433.27	1217.95	0	8064.64	2549.34	7592.54	9744.08	8.91	17088.9	638.002	1349.69	1514.16	5450.17	740.807	37823.1	32130.4	29043.5	23034.9
BGD	3025	country	Sear	Bangladesh	2008	103027	79978.9	3270705	0.1	1037.3	29	1137.41	0	0	0	6997.55	27837.1	26085.1	21461.7	7029.93	10143.8	237.234	1030.89	9.9	13647	589.051	6.46429	3860.91	4813.01	1336.1	27042	2185.5	1103.22	0	7138.8	2319.68	7021.37	8905.96	10	14684.3	618.051	1143.87	3860.91	4813.01	1336.1	34039.6	30022.6	27188.3	21461.7
BGD	3025	country	Sear	Bangladesh	2009	96815	71634.9	3205785	0.11	921.601	28	956.666	0	0	0	6443.67	26363	24276.1	20071.8	6579.29	10009.9	226.227	938.646	10.89	13593.9	584.396	5.39879	2940.59	2788.36	771.458	20637.3	2281.94	1159.93	0	7476.58	2453.16	7480.07	9450.98	11	14515.5	612.396	962.065	2940.59	2788.35	771.458	27081	28645	25436	20071.8
BGD	3025	country	Sear	Bangladesh	2010	91438	65574.1	3163942	0.12	825.6	28	807.75	0	0	0	5967.86	25198.2	22617.2	18868.4	6192.92	9854.34	216.839	860.769	11.88	11921.8	578.801	4.54273	2840.31	2572.58	497.557	19065.9	2096.47	1070.11	0	6786.69	2278.79	7039.02	8809.6	12	12747.4	606.801	812.292	2840.31	2572.58	497.557	25033.7	27294.7	23687.3	18868.4
BGD	3025	country	Sear	Bangladesh	2011	86839	62086.1	3146326	0.14	743.671	28	685.866	0	0	0	5554.37	24230.7	21168.2	17824.4	5856.72	9744.86	208.967	793.061	13.86	10458.5	575.459	3.91854	4824.55	2308.37	479.315	17381.3	1928.4	987.938	0	6177.76	2121.88	6611.93	8212.95	14	11202.1	603.459	689.785	4824.55	2308.37	479.315	22935.7	26159.1	22156.1	17824.4
BGD	3025	country	Sear	Bangladesh	2012	82874	55072.1	3151099	0.17	676.721	28	592.472	0	0	0	5197.21	23451.4	19902.9	16878.2	5552.75	9658.67	201.896	733.652	16.83	9254.46	580.552	3.60281	2184.96	2108.45	564.721	16029	1787.21	919.231	0	5655.39	1989.56	6265.48	7712.65	17	9931.18	608.552	596.075	2184.96	2108.45	564.721	21226.2	25238.6	20822.1	16878.2
BGD	3025	country	Sear	Bangladesh	2013	79859	50785.8	3169019	0.18	623.957	26.9813	520.825	0	0	0	4909.8	22948.1	18881.4	16138.9	5299.5	9616.44	192.688	700.192	17.82	8216.18	536.906	3.33195	1712.67	2103.37	555.961	14821.8	1662.04	854.848	0	5267.87	1869.37	5916.79	7246.78	18	8840.14	563.887	524.157	1712.67	2103.37	555.961	19731.6	24610.1	19736.3	16138.9
BGD	3025	country	Sear	Bangladesh	2014	77111	47177.3	3186422	0.18	579.884	26.0529	462.735	0	0	0	4648.95	22531	17947.2	15450.9	5064.09	9546.77	184.128	669.089	17.82	7403.19	503.211	3.12285	1415.66	1962.79	306.312	13884.5	1566.57	805.746	0	4976.44	1780.24	5661.88	6889.83	18	7983.07	529.264	465.858	1415.66	1962.79	306.312	18533.5	24097.6	18752.9	15450.9
BGD	3025	country	Sear	Bangladesh	2015	74378	44948	3192169	0.17362	539.412	25.1295	412.871	0	0	0	4396.9	22111.3	17032.6	14778.4	4832.64	9434.43	175.713	638.508	16.6236	6649.5	469.72	2.91501	2258.75	1825.79	257.545	12954.9	1470.66	756.415	0	4682.95	1688.55	5396.53	6517.19	16.7972	7188.92	494.85	415.786	2258.75	1825.79	257.545	17351.8	23581.9	17789	14778.4
BRB	2040	country	Amr	Barbados	2000	30	28	3497	0	0	0	0	0	0	0	0	18.1818	7.69002	0.409836	1.79583	1.9225	0	0	3.0553	0	0	0	0	1.7813	0	0	2.9981	2.93951	0	4.05452	2.9981	7.25032	2.92285	3.0553	0	0	0	0	1.7813	0	0	21.1799	10.6295	0.409836
BRB	2040	country	Amr	Barbados	2001	31	28	3500	0	0	0	0	0	0	0	0	16.3779	7.66813	0.693399	2.45995	3.80063	0	0	2.52684	0	0	0	0	1.20184	0	0.977329	3.51204	2.49519	0	3.66643	4.92057	5.67771	3.02205	2.52684	0	0	0	0	1.20184	0	0.977329	19.8899	10.1633	0.693399
BRB	2040	country	Amr	Barbados	2002	33	27	3539	0.243595	0	0	0	0	0	0	0	17.2376	6.41109	2.13256	2.96195	4.01324	0	0	2.58926	0	0	0	0	0.734272	0	1.51565	2.29389	3.3009	0	3.43092	3.87545	4.65346	4.60621	2.83285	0	0	0	0	0.734272	0	1.51565	19.5315	9.71198	2.13256
BRB	2040	country	Amr	Barbados	2003	34	27	3591	0.238794	0	0	0	0	0	0	0	12.4672	9.09268	4.21258	2.3977	5.16663	0.424411	0	1.05459	0	0	0	0	0	0	1.5732	3.30786	3.48227	0	4.70881	4.53755	2.18506	6.15066	1.29338	0	0	0	0	0	0	1.5732	15.7751	12.575	4.21258
BRB	2040	country	Amr	Barbados	2004	36	25	3630	0.245684	0	0	0	0	0	0	0.568671	13.0657	9.32773	4.18742	1.45805	6.71006	0.436658	0	0.561181	0.72389	0	0	0	0	0	2.00896	2.35216	2.85245	0	3.62444	2.60935	4.38596	5.88161	0.806866	0.72389	0	0	0	0	0	2.57763	15.4179	12.1802	4.18742
BRB	2040	country	Amr	Barbados	2005	36	24	3639	0	0	0	0	0	0	0	0.55814	12.5365	9.47591	4.92193	1.20764	6.62126	0.428571	0.25	0	0.733542	0	0	0	0	0	2.48931	1.53281	0.903979	0	2.71194	3.11744	8.67216	3.83883	0	0.733542	0	0	0	0	0	3.04745	14.0694	10.3799	4.92193
BRB	2040	country	Amr	Barbados	2006	36	23	3602	0	0	0	0	0	0	0	0.563356	12.4134	8.33884	5.94523	2.35644	5.73788	0.392523	0.252336	0	0.744329	0	0	0	0	0	3.85772	0.63808	0	0	0.443934	2.65368	12.317	2.34523	0	0.744329	0	0	0	0	0	4.42107	13.0515	8.33884	5.94523
BRB	2040	country	Amr	Barbados	2007	35	21	3536	0	0	0	0	0	0	0	0	10.4715	8.7953	6.09221	3.35676	5.21203	0.819773	0.252404	0	0	0	0	0	0	0	3.0703	1.15809	0	0	0.430664	3.43952	11.6094	1.29199	0	0	0	0	0	0	0	3.0703	11.6296	8.7953	6.09221
BRB	2040	country	Amr	Barbados	2008	33	20	3450	0	0	0	0	0	0	0	0	8.31624	9.90598	4.22308	3.16923	6.5735	0.811966	0	0	0	0	0	0	0	0	2.06244	1.7817	0	0	0.430328	1.92864	12.0375	1.75937	0	0	0	0	0	0	0	2.06244	10.0979	9.90598	4.22308
BRB	2040	country	Amr	Barbados	2009	31	20	3376	0	0	0	0	0	0	0	0	7.89798	7.82188	4.06822	2.09119	8.45481	0.418576	0.24734	0	0	0	0	0	0	0	0.797607	2.42761	1.17103	0	0.585516	2.57953	11.9544	0.484262	0	0	0	0	0	0	0	0.797607	10.3256	8.99291	4.06822
BRB	2040	country	Amr	Barbados	2010	30	19	3327	0	0	0	0	0	0	0	0	8.35165	6.86813	4.88462	2.81319	6.83516	0	0.247253	0	0	0	0	0	0	0	1.22727	1.21068	1.54113	0	1.6618	0.965368	11.0994	1.29437	0	0	0	0	0	0	0	1.22727	9.56233	8.40926	4.88462
BRB	2040	country	Amr	Barbados	2011	30	18	3317	0	0	0	0	0	0	0	0	7.79326	3.93034	6.64382	3.70112	7.28764	0	0.64382	0	0	0	0	0	0	0	1.20496	1.27934	2.22715	0	1.63158	1.66187	7.58518	2.40992	0	0	0	0	0	0	0	1.20496	9.0726	6.15749	6.64382
BRB	2040	country	Amr	Barbados	2012	29	18	3333	0	0	0	0	0	0	0	0	8.1913	3.60445	5.55863	4.28121	6.77308	0	0.59134	0	0	0	0	0	0	0	1.63636	1.15152	1.85281	0	1.62987	1.671	6.78571	3.27273	0	0	0	0	0	0	0	1.63636	9.34281	5.45726	5.55863
BRB	2040	country	Amr	Barbados	2013	28	18	3361	0	0	0	0	0	0	0	0	7.58563	2.78903	6.22317	3.36238	7.25314	0	0.786649	0	0	0	0	0	0	0	0.810463	1.58148	2.19897	0	1.0774	1.83876	7.20476	3.28816	0	0	0	0	0	0	0	0.810463	9.1671	4.988	6.22317
BRB	2040	country	Amr	Barbados	2014	28	17	3384	0	0	0	0	0	0	0	0	7.4539	3.65335	5.96588	3.36362	6.94923	0	0.61402	0	0	0	0	0	0	0	1.15909	1.20202	2.08514	0	1.54086	1.56999	7.12473	2.31818	0	0	0	0	0	0	0	1.15909	8.65592	5.73849	5.96588
BRB	2040	country	Amr	Barbados	2015	27	17	3393	0	0	0	0	0	0	0	0	7.18769	3.52288	5.75281	3.24349	6.70105	0	0.592091	0	0	0	0	0	0	0	1.15909	1.20202	2.08514	0	1.54086	1.56999	7.12473	2.31818	0	0	0	0	0	0	0	1.15909	8.38971	5.60801	5.75281
BLR	4018	country	Eur	Belarus	2000	681	641	92061	0	0	0	0	0	0	0	50.5263	279.901	79.6714	37.8588	42.1981	180.613	0.264464	9.96736	3.17958	21.3674	8	0	0	24.5459	0	130.545	29.0592	17.6489	0	31.8513	174.636	109.514	90.6533	3.17958	21.3674	8	0	0	24.5459	0	181.071	308.96	97.3203	37.8588
BLR	4018	country	Eur	Belarus	2001	615	593	93184	0	0	0	0	0	0	0	41.9651	253.131	71.9681	32.7481	39.2758	166.953	0	8.95878	1.98	18.2376	9	0	0	21.5797	0	114.716	28.3633	17.216	0	26.2606	168.043	104.602	83.0021	1.98	18.2376	9	0	0	21.5797	0	156.681	281.494	89.1841	32.7481
BLR	4018	country	Eur	Belarus	2002	557	556	94409	0	0	0	0	0	0	0	34.8579	229.414	65.1922	28.9181	36.2981	154.223	0	8.09691	2.48787	15.6837	9	0	0	19.205	0	101.822	27.8196	16.7674	0	22.5363	162.768	100.91	76.9995	2.48787	15.6837	9	0	0	19.205	0	136.68	257.233	81.9596	28.9181
BLR	4018	country	Eur	Belarus	2003	508	520	95763	0	0	1	0	0	0	0	28.0674	209.423	59.505	26.2807	33.1767	143.073	0.197131	7.27723	1.75715	13.3824	10	0	0	17.0877	0	90.0145	27.1207	16.2904	0	18.1283	157.387	97.2031	71.6286	1.75715	13.3825	11	0	0	17.0877	0	118.082	236.544	75.7954	26.2807
BLR	4018	country	Eur	Belarus	2004	457	515	97328	0	0	0	0	0	0	0	24.2154	188.191	53.4727	23.6873	30.2612	130.596	0.042529	6.53327	1.98	12.097	9	0	0	16.2236	0	84.5061	27.5066	16.3737	0	17.6863	159.345	98.8293	71.4523	1.98	12.097	9	0	0	16.2236	0	108.722	215.698	69.8464	23.6873
BLR	4018	country	Eur	Belarus	2005	417	495	99206	0	0	0	0	0	0	0	20.0892	171.593	48.7602	21.9173	27.8909	120.854	0.0755357	5.81985	2.5441	10.5925	9	0	0	14.8256	0	75.9436	27.0568	16.0286	0	15.5168	156.718	97.7311	69.043	2.5441	10.5925	9	0	0	14.8256	0	96.0328	198.65	64.7888	21.9173
BLR	4018	country	Eur	Belarus	2006	373	487	100893	0	0	0	0	0	0	0	16.4023	152.936	43.4581	19.7311	25.4696	109.731	0.149293	5.12241	1.98	9.58332	9	0	0	13.9355	0	69.8105	27.0874	15.9349	0	14.1942	157.272	98.971	69.2313	1.98	9.58332	9	0	0	13.9355	0	86.2128	180.024	59.393	19.7311
BLR	4018	country	Eur	Belarus	2007	328	467	102590	0	0	0	0	0	0	0	13.0298	133.727	37.9953	17.454	23.2579	98.1393	0	4.39697	3.96	8.41908	9	0	0	12.5768	0	61.4679	26.5046	15.4458	0	12.1885	153.418	97.0953	66.9244	3.96	8.41908	9	0	0	12.5768	0	74.4977	160.231	53.4411	17.454
BLR	4018	country	Eur	Belarus	2008	293	445	104529	0	0	1	0	0	0	0	9.60601	118.54	33.6701	15.6396	21.2304	89.2739	0.181371	3.85818	2.44827	7.18236	10	0	0	12.6549	0	53.4865	26.2991	15.3301	0	12.0844	148.255	93.5053	63.7538	2.44827	7.18236	11	0	0	12.6549	0	63.0925	144.84	49.0002	15.6396
BLR	4018	country	Eur	Belarus	2009	268	425	107051	0	0	1	0	0	0	0	7.9645	107.576	30.5413	14.3583	19.7085	83.0773	0.299021	3.47546	1.4553	6.14469	10	0	0	12.1934	0	46.8413	27.1389	15.6956	0	11.6697	144.081	89.3992	60.3812	1.4553	6.14469	11	0	0	12.1934	0	54.8058	134.715	46.2368	14.3583
BLR	4018	country	Eur	Belarus	2010	254	405	110319	0	0	1	0	0	0	0	6.94967	101.244	28.7269	13.6659	19.0466	79.9643	0.15088	3.25151	1.04692	5.50601	10	0	0	9.34609	0	43.5103	25.2002	14.4831	0	5.37185	141.549	89.5441	59.4422	1.04692	5.50601	11	0	0	9.34609	0	50.46	126.444	43.21	13.6659
BLR	4018	country	Eur	Belarus	2011	252	375	114450	0	0	1	0	0	0	0	6.4284	99.6492	28.2538	13.6628	19.0162	80.6327	0.166908	3.18988	0.850212	4.53161	10	0	0	9.69204	0	36.6601	25.988	14.8531	0	7.02303	132.469	80.8195	52.1134	0.850212	4.53161	11	0	0	9.69204	0	43.0885	125.637	43.1069	13.6628
BLR	4018	country	Eur	Belarus	2012	251	366	119330	0	0	0	0	0	0	0	7.10006	98.5814	27.9317	13.7552	19.0318	81.2566	0.184757	3.15841	0.73953	4.18217	9	0	0	9.06138	0	34.3932	26.1361	14.8585	0	7.0332	131.045	79.3709	50.1798	0.73953	4.18217	9	0	0	9.06138	0	41.4932	124.717	42.7903	13.7552
BLR	4018	country	Eur	Belarus	2013	248	356	123803	0	0	0	0	0	0	0	6.78831	96.9336	27.4513	13.6949	18.8919	80.9655	0.183399	3.09111	0.6633	3.88834	8.7541	0	0	8.41176	0	32.2102	26.2525	14.9247	0	6.36436	129.349	77.4592	47.7226	0.6633	3.88834	8.7541	0	0	8.41176	0	38.9985	123.186	42.376	13.6949
BLR	4018	country	Eur	Belarus	2014	240	339	126301	0	0	0	0	0	0	0	6.35595	93.0396	26.3333	13.4797	18.4023	79.2372	0.178646	2.9734	0.651816	3.54897	8.33607	0	0	7.61059	0	29.564	25.8187	14.6781	0	5.56797	125.019	73.8823	44.3229	0.651816	3.54897	8.33607	0	0	7.61059	0	35.9199	118.858	41.0114	13.4797
BLR	4018	country	Eur	Belarus	2015	239	328	125820	0	0	0	0	0	0	0	6.23352	92.3744	26.1383	13.5144	18.4341	79.1776	0.178954	2.94874	0.630666	3.37074	8.06557	0	0	7.14667	0	28.2007	25.2446	14.3517	0	5.21788	121.492	71.5823	42.697	0.630666	3.37074	8.06557	0	0	7.14667	0	34.4342	117.619	40.49	13.5144
BEL	4020	country	Eur	Belgium	2000	325	312	108182	0	0	0	0	0	0	0	1.95195	85.8859	50.7507	13.6637	42.9429	118.093	7.80781	3.9039	0	4.40854	1.49404	0	0	26.0097	0	5.82899	23.0952	5.75541	0	17.4134	77.8057	90.9264	59.2626	0	4.40854	1.49404	0	0	26.0097	0	7.78094	108.981	56.5062	13.6637
BEL	4020	country	Eur	Belgium	2001	316	299	108842	0	0	0	0	0	0	0	3.85366	95.3781	43.3537	17.3415	43.3537	105.012	4.81707	2.89024	0	2.59573	0	0	0	32.2288	0	5.47122	12.2403	5.47122	0	13.678	70.0715	80.6928	76.5504	0	2.59573	0	0	0	32.2288	0	9.32487	107.618	48.8249	17.3415
BEL	4020	country	Eur	Belgium	2002	311	292	111126	0	0	0	0	0	1.08362	0	1.08362	84.5226	39.0105	10.8362	54.1812	111.613	7.58537	1.08362	0	1.36262	0	0	0	21.887	0	17.7627	15.0496	5.47479	0	13.6992	65.1984	97.753	53.8127	0	1.36262	0	0	0	22.9706	0	18.8463	99.5723	44.4852	10.8362
BEL	4020	country	Eur	Belgium	2003	321	274	114534	0	0	0	0	0	0	0	2.01254	91.5705	44.2759	15.094	50.3135	113.708	3.01881	1.00627	0	5.78828	0	0	0	21.952	0	9.59404	14.0004	5.78828	0	22.813	59.4355	82.5299	52.0986	0	5.78828	0	0	0	21.952	0	11.6066	105.571	50.0641	15.094
BEL	4020	country	Eur	Belgium	2004	319	281	118294	0	0	0	0	0	0	0	3.28866	88.7938	38.3677	16.4433	46.0412	117.296	4.38488	4.38488	0	9.17702	1.90897	0	0	27.715	0	5.54378	12.6271	7.08412	0	12.4545	76.5003	76.8003	51.1889	0	9.17702	1.90897	0	0	27.715	0	8.83244	101.421	45.4518	16.4433
BEL	4020	country	Eur	Belgium	2005	317	287	121785	0	0	0	0	0	0	0	0	95.2046	47.0792	24.0627	47.0792	93.1122	3.13861	7.32343	0	6.4337	0	0	0	22.4178	0	17.5424	19.1675	1.55832	0	14.4925	57.4246	95.1153	52.8479	0	6.4337	0	0	0	22.4178	0	17.5424	114.372	48.6375	24.0627
BEL	4020	country	Eur	Belgium	2006	325	281	124894	0	0	0	0	0	0	0	1.05519	89.6916	46.4286	18.9935	66.4773	94.9675	4.22078	3.16558	0	4.27554	0	0	0	25.1834	0	6.75871	11.0342	0	0	22.333	72.2361	91.0076	48.1714	0	4.27554	0	0	0	25.1834	0	7.81391	100.726	46.4286	18.9935
BEL	4020	country	Eur	Belgium	2007	319	288	127744	0	0	0	0	0	0	0	2.03834	86.6294	44.8435	17.3259	60.131	99.8786	6.11502	2.03834	0	1.58603	0	0	0	22.0688	0	16.9041	19.5339	3.0365	0	21.12	71.1402	77.7533	54.8571	0	1.58603	0	0	0	22.0688	0	18.9424	106.163	47.88	17.3259
BEL	4020	country	Eur	Belgium	2008	312	293	130096	0	0	0	0	0	0	0	0	84.9174	42.9358	16.2202	61.0642	95.4128	8.58716	2.86239	0	3.37177	0	0	0	15.5992	0	8.57151	25.8566	3.37177	0	13.7002	78.6521	88.4636	55.4132	0	3.37177	0	0	0	15.5992	0	8.57151	110.774	46.3075	16.2202
BEL	4020	country	Eur	Belgium	2009	316	283	131687	0	0	0	0	0	0	0	0	98.9609	48.3559	14.6192	50.605	95.5872	6.74733	1.12456	0	1.56225	1.45662	0	0	15.3056	0	13.849	16.9735	0	0	9.0566	69.2206	95.6016	59.9744	0	1.56225	1.45662	0	0	15.3056	0	13.849	115.934	48.3559	14.6192
BEL	4020	country	Eur	Belgium	2010	304	286	132334	0	0	0	0	0	0	0	1.10145	80.4058	50.6667	13.2174	52.8696	93.6232	11.0145	1.10145	0	0	1.48833	0	0	6.52296	0	14.2494	9.78444	1.48833	0	19.2841	75.4199	107.352	50.4101	0	0	1.48833	0	0	6.52296	0	15.3509	90.1902	52.155	13.2174
BEL	4020	country	Eur	Belgium	2011	303	275	131895	0	0	0	0	0	0	0	1.10989	83.2418	61.044	9.98901	53.2747	89.9011	4.43956	0	0	1.5755	2.96161	0	0	9.07422	0	9.89219	15.1868	1.5755	0	13.6113	64.7837	98.1661	58.1731	0	1.5755	2.96161	0	0	9.07422	0	11.0021	98.4286	62.6195	9.98901
BEL	4020	country	Eur	Belgium	2012	300	261	130472	0	0	0	0	0	0	0	2.05479	72.9452	39.0411	11.3014	51.3699	116.096	6.16438	1.0274	0	0	1.24073	0	0	12.7139	0	1.49863	16.694	2.48146	0	18.9176	67.1374	80.8713	59.4448	0	0	1.24073	0	0	12.7139	0	3.55342	89.6392	41.5226	11.3014
BEL	4020	country	Eur	Belgium	2013	283	273	128562	0	0	0	0	0	0	0	1.32545	73.6134	46.8467	10.7736	49.3104	93.7618	6.66242	0.706185	0	0.526898	1.88765	0	0	9.60166	0	8.13929	14.0687	1.87338	0	17.2059	68.8428	94.8382	56.0155	0	0.526897	1.88765	0	0	9.60166	0	9.46474	87.6821	48.7201	10.7736
BEL	4020	country	Eur	Belgium	2014	279	258	126953	0	0	0	0	0	0	0	1.30672	72.5729	46.1846	10.6213	48.6135	92.4366	6.56825	0.696203	0	0.497947	1.78394	0	0	9.0741	0	7.69208	13.2957	1.77044	0	16.2605	65.0602	89.6273	52.9378	0	0.497947	1.78394	0	0	9.0741	0	8.99879	85.8686	47.955	10.6213
BEL	4020	country	Eur	Belgium	2015	278	244	126183	0	0	0	0	0	0	0	1.30203	72.3128	46.019	10.5833	48.4392	92.1052	6.54471	0.693708	0	0.470927	1.68713	0	0	8.58171	0	7.27468	12.5742	1.67437	0	15.3781	61.5298	84.7638	50.0652	0	0.470927	1.68713	0	0	8.58171	0	8.57671	84.887	47.6934	10.5833
BLZ	2045	country	Amr	Belize	2000	96	95	7643	0	0	0	0	0	0	0	1.10345	46.3448	18.7586	6.62069	1.10345	22.069	0	0	2.626	8.54058	0	0	0	6.06807	0	22.9714	4.92072	1.14736	0	7.54672	10.7594	6.91453	23.5052	2.626	8.54058	0	0	0	6.06807	0	24.0749	51.2655	19.906	6.62069
BLZ	2045	country	Amr	Belize	2001	94	93	7693	1.40299	0	0	0	0	0	0	1.40299	37.8806	19.6418	11.2239	0	19.6418	1.40299	1.40299	1.51344	8.44972	0	0	0	6.34793	0	16.8635	0	1.51344	0	12.6959	12.065	17.2018	16.3493	2.91642	8.44972	0	0	0	6.34793	0	18.2665	37.8806	21.1552	11.2239
BLZ	2045	country	Amr	Belize	2002	91	90	7672	0	0	0	0	0	0	0	1.04598	30.3333	26.1494	11.5057	3.13793	14.6437	1.04598	3.13793	0	2.96825	0	0	0	8.90476	0	26.7143	1.5	0	0	5.93651	10.373	20.746	12.8571	0	2.96825	0	0	0	8.90476	0	27.7603	31.8333	26.1494	11.5057
BLZ	2045	country	Amr	Belize	2003	87	88	7607	0	0	0	0	0	0	0	4.76712	38.137	9.53425	11.9178	2.38356	19.0685	1.19178	0	11.1007	11.6313	0	0	0	2.00794	0	21.1404	0	0	0	14.1697	2.53846	6.55433	18.8571	11.1007	11.6313	0	0	0	2.00794	0	25.9075	38.137	9.53425	11.9178
BLZ	2045	country	Amr	Belize	2004	84	85	7528	0	0	0	0	0	0	0	2.54545	26.7273	21.6364	7.63636	5.09091	17.8182	1.27273	1.27273	6.28403	9.8612	0	0	0	4.78555	0.20784	21.2209	1.49848	0	0	9.8612	12.278	6.28403	12.7188	6.28403	9.8612	0	0	0	4.78555	0.20784	23.7663	28.2258	21.6364	7.63636
BLZ	2045	country	Amr	Belize	2005	82	81	7456	0	0	0	0	0	0	0	3.23684	41	17.2632	5.39474	3.23684	11.8684	0	0	6.07087	12.2963	0	0	0	0	0	11.1814	2.22968	0	0	7.03117	13.4111	13.102	15.6774	6.07087	12.2963	0	0	0	0	0	14.4183	43.2297	17.2632	5.39474
BLZ	2045	country	Amr	Belize	2006	79	79	7387	0	0	0	0	0	0	0	5.0641	23.2949	16.2051	7.08974	10.1282	16.2051	1.01282	0	4.08784	10.216	0	0	0	1.02287	0.200743	21.4584	0	0	0	6.13541	7.80056	8.78042	19.2978	4.08784	10.216	0	0	0	1.02287	0.200743	26.5225	23.2949	16.2051	7.08974
BLZ	2045	country	Amr	Belize	2007	76	76	7323	0	0	0	0	0	0	0	6.70588	21.2353	15.6471	8.94118	10.0588	13.4118	0	0	4.47516	10.7447	0	0	0	2.74563	0	3.99954	2.98344	0	0	7.4586	18.7438	13.9099	10.9393	4.47516	10.7447	0	0	0	2.74563	0	10.7054	24.2187	15.6471	8.94118
BLZ	2045	country	Amr	Belize	2008	74	74	7279	0	0	0	0	0	0	0	5.50494	22.2034	13.9892	8.54635	9.24704	14.5091	0	0	0	9.04326	0	0	0	0	0	6.06921	0	0	0	20.6501	6.63439	18.9774	12.6256	0	9.04326	0	0	0	0	0	11.5742	22.2034	13.9892	8.54635
BLZ	2045	country	Amr	Belize	2009	72	72	7283	0	0	0	0	0	0	0	4.41368	23.1195	12.4186	8.19766	8.35295	15.4977	0	0	2.05714	4.62857	0	0	0	0	0	6.68571	0	0	0	10.8	7.2	26.2286	14.4	2.05714	4.62857	0	0	0	0	0	11.0994	23.1195	12.4186	8.19766
BLZ	2045	country	Amr	Belize	2010	71	70	7352	0	0	0	0	0	0	0	3.47652	24.3234	11.0898	8.00471	7.49138	16.6141	0	0	1.763	5.55463	0	0	0	1.61619	0	9.04568	1.05683	0.374714	0	7.14014	14.2876	18.1822	10.979	1.763	5.55463	0	0	0	1.61619	0	12.5222	25.3803	11.4646	8.00471
BLZ	2045	country	Amr	Belize	2011	71	69	7524	0	0	0	0	0	0	0	2.65421	25.8785	9.95327	7.96262	6.63551	17.9159	0	0	3.73427	8.97535	0	0	0	0	0	1.74703	0	0	0	3.73427	21.2556	23.2808	6.27273	3.73427	8.97535	0	0	0	0	0	4.40123	25.8785	9.95327	7.96262
BLZ	2045	country	Amr	Belize	2012	71	68	7750	0	0	0	0	0	0	0	1.69048	22.8214	16.9048	11.8333	4.22619	11.8333	0	1.69048	0	3.62239	0	0	0	1.9268	0	18.8056	0	1.9268	0	3.39117	12.9131	16.3475	9.06667	0	3.62239	0	0	0	1.9268	0	20.496	22.8214	18.8316	11.8333
BLZ	2045	country	Amr	Belize	2013	71	69	8007	0	0	0	0	0	0	0	3.12088	20.2857	5.46154	12.4835	10.1429	17.9451	0	1.56044	1.49279	1.17614	0	0	0	3.84506	0	6.51399	2.66892	0	0	4.70455	18.9087	18.9087	10.7812	1.49279	1.17614	0	0	0	3.84506	0	9.63486	22.9546	5.46154	12.4835
BLZ	2045	country	Amr	Belize	2014	71	68	8244	0	0	0	0	0	0	0	2.40185	23.2507	10.5874	10.6119	7.29151	15.7732	0	1.08343	1.65459	4.29048	0	0	0	2.02854	0	9.05948	0.968953	0.632587	0	3.93397	17.4984	19.3085	8.62449	1.65459	4.29048	0	0	0	2.02854	0	11.4613	24.2196	11.22	10.6119
BLZ	2045	country	Amr	Belize	2015	70	68	8429	0	0	0	0	0	0	0	2.36802	22.9232	10.4383	10.4625	7.18881	15.551	0	1.06817	1.65459	4.29048	0	0	0	2.02854	0	9.05948	0.968953	0.632587	0	3.93397	17.4984	19.3085	8.62449	1.65459	4.29048	0	0	0	2.02854	0	11.4275	23.8922	11.0709	10.4625
BEN	1025	country	Afr	Benin	2000	11333	31197.4	286187	5.81	79.8103	14	175.548	0	0	0	711.803	3753.48	3081.91	2407.16	463.845	512.407	12.8339	114.394	575.19	5902.44	296	3.74622	2817.48	1302.7	6315.34	6517.4	589.257	317.515	0	3214.8	800.469	1119.38	1425.67	581	5982.25	310	179.294	2817.48	1302.7	6315.34	7229.2	4342.73	3399.43	2407.16
BEN	1025	country	Afr	Benin	2001	11299	32360.7	292724	6.11	77.1248	15	165.764	0	0	0	705.035	3784.81	3051.13	2393.42	463.035	515.414	12.7674	109.393	604.89	5560.64	306	3.61245	3892.13	1941.49	6294.25	6383.51	579.486	313.586	0	3165.43	795.683	1104.56	1415.41	611	5637.76	321	169.377	3892.13	1941.49	6294.25	7088.54	4364.3	3364.72	2393.42
BEN	1025	country	Afr	Benin	2002	11346	29547.9	300157	6.33	74.1808	15	154.557	0	0	0	706.165	3804.12	3058.42	2411.77	470.221	525.883	12.9213	106.439	626.67	5302.78	315	3.49404	1189.14	1919.28	6472.65	6337.78	577.148	313.545	0	3159.51	799.572	1104.54	1426.85	633	5376.96	330	158.051	1189.14	1919.28	6472.65	7043.94	4381.27	3371.96	2411.77
BEN	1025	country	Afr	Benin	2003	11366	28859.4	308014	6.51	70.1839	16	139.097	0	0	0	704.915	3772.93	3068.47	2450.69	482.167	537.264	13.2045	104.565	644.49	5032.43	326	3.37841	613.965	1890.62	6733.11	6263	572.859	312.426	0	3134.29	802.412	1098.43	1431.99	651	5102.61	342	142.475	613.965	1890.62	6733.11	6967.92	4345.79	3380.9	2450.69
BEN	1025	country	Afr	Benin	2004	11396	28185	315685	6.62	65.4208	16	120.666	0	0	0	704.034	3715.15	3080.23	2520.73	500.181	549.394	13.6513	103.926	655.38	4753.54	338	3.28169	122.11	1855.44	7010.96	6159.26	565.964	309.83	0	3092.41	801.69	1087.18	1429.99	662	4818.96	354	123.948	122.11	1855.44	7010.96	6863.3	4281.11	3390.06	2520.73
BEN	1025	country	Afr	Benin	2005	11457	28072.5	322745	6.68	61.7475	17	108.633	0	0	0	701.979	3702.6	3084.24	2582.47	513.391	562.086	13.9647	102.203	661.32	4643.02	349	3.18572	272.829	1620.06	7336.08	5711.45	577.851	317.764	0	3162.86	828.183	1113.82	1475.07	668	4704.77	366	111.819	272.829	1620.06	7336.08	6413.43	4280.46	3402.01	2582.47
BEN	1025	country	Afr	Benin	2006	11511	27705.5	328893	6.68	59.0772	17	102.083	0	0	0	699.031	3725.58	3071.55	2625.9	515.451	573.397	14.2896	100.963	661.32	4702.56	351	3.17489	131.644	922.463	7586.38	5386.68	610.93	336.943	0	3367.78	883.812	1185.91	1574.87	668	4761.64	368	105.258	131.644	922.463	7586.38	6085.71	4336.51	3408.49	2625.9
BEN	1025	country	Afr	Benin	2007	11541	27633.1	334533	6.62	57.4131	17	99.6961	0	0	0	695.238	3776.67	3047.92	2633.04	510.249	584.406	14.4184	98.3302	655.38	4625.33	346	3.14564	310.596	900.75	7203.85	5369.15	626.516	346.952	0	3474.61	915.406	1225.65	1629.74	662	4682.74	363	102.842	310.596	900.75	7203.85	6064.39	4403.18	3394.87	2633.04
BEN	1025	country	Afr	Benin	2008	11586	27749.6	339779	6.23	56.3342	17	98.502	0	0	0	695.196	3826.79	3042.41	2625.28	508.799	598.362	14.6576	96.4326	616.77	4553.57	353	3.09027	671.009	954.452	6544.12	5587.72	642.641	356.901	0	3572.14	948.108	1262.62	1683.44	623	4609.91	370	101.592	671.009	954.452	6544.12	6282.92	4469.43	3399.31	2625.28
BEN	1025	country	Afr	Benin	2009	11654	27747.5	344795	5.54	55.587	17	97.8907	0	0	0	699.056	3870.36	3057.49	2612.28	512.444	615.766	15.0532	95.5284	548.46	4534.31	348	3	903.562	962.155	5935.35	5687.56	666.587	370.635	0	3722.58	992.607	1317.54	1755.2	554	4589.9	365	100.891	903.562	962.155	5935.35	6386.62	4536.95	3428.13	2612.28
BEN	1025	country	Afr	Benin	2010	11716	27222.3	349742	4.9	54.8122	17	96.7106	0	0	0	703.519	3897.55	3078.15	2599.1	519.341	634.16	15.5586	95.2011	485.1	4469.72	352	2.87395	606.878	996.797	5375.3	5851.35	683.507	380.368	0	3825.81	1025.04	1357.01	1810.53	490	4524.54	369	99.5845	606.878	996.797	5375.3	6554.87	4581.05	3458.52	2599.1
BEN	1025	country	Afr	Benin	2011	11816	26896	354836	4.84	54.1962	17	95.6016	0	0	0	709.341	3937.19	3103.61	2600.22	527.96	654.754	16.133	95.1541	479.16	4510.52	356	2.70735	538.478	890.835	5072.1	5467.44	717.246	399.992	0	3740.7	1083.91	1724.73	1912.21	484	4564.72	373	98.3089	538.478	890.835	5072.1	6176.79	4654.43	3503.6	2600.22
BEN	1025	country	Afr	Benin	2012	11838	26304.5	359806	4.84	52.9361	18	92.4594	0	0	0	708.262	3952.22	3102.32	2592.74	532.629	670.722	16.6023	94.2714	479.16	4479.2	362	2.67803	198.513	1105.15	4849.31	4894.3	741.192	414.11	0	3846.18	1129.62	1815.31	1987.79	484	4532.14	380	95.1375	198.513	1105.15	4849.31	5602.56	4693.41	3516.43	2592.74
BEN	1025	country	Afr	Benin	2013	11895	26318.5	364887	4.53	51.9477	18.0867	90.1386	0	0	0	709.239	3985.86	3103.56	2596.26	535.87	687.951	16.7033	94.845	448.47	4322.64	357.558	2.64517	503.269	942.242	4610.89	5122.75	744.613	416.022	0	3869.77	1143.72	1827.12	2006.83	453	4374.59	375.645	92.7838	503.269	942.242	4610.89	5831.99	4730.47	3519.59	2596.26
BEN	1025	country	Afr	Benin	2014	11921	26014.7	370212	3.98	50.7264	18.1262	87.392	0	0	0	707.841	4010.7	3093.3	2593.97	536.356	706.962	16.7184	94.931	394.02	4143.46	350.813	2.59527	686.355	921.432	4423.69	5056.21	744.418	415.913	0	3872.74	1152.38	1829.74	2020.9	398	4194.18	368.939	89.9873	686.355	921.432	4423.69	5764.05	4755.11	3509.21	2593.97
BEN	1025	country	Afr	Benin	2015	11955	25137	375949	3.99135	49.5868	18.1779	84.7258	0	0	0	706.823	4040.9	3084.1	2591.54	536.485	726.995	16.7225	94.9539	387.06	3946.86	344.616	2.54943	256.089	907.69	4303.36	4994.83	739.383	413.1	0	3847.06	1153.55	1819.59	2021.25	391.051	3996.45	362.794	87.2752	256.089	907.69	4303.36	5701.66	4780.29	3497.2	2591.54
BTN	3027	country	Sear	Bhutan	2000	518	766.202	15828	0	4.97382	0	6.63907	0	0	0	35.2998	128.015	149.954	110.094	28.555	40.258	0.500358	13.7111	1.09326	169.075	2.13073	0.121284	31.0347	37.771	3.92194	242.008	24.617	10.6295	0	86.9126	33.5804	53.3138	69.9936	1.09326	174.049	2.13073	6.76036	31.0347	37.771	3.92194	277.307	152.632	160.583	110.094
BTN	3027	country	Sear	Bhutan	2001	497	726.537	15619	0	4.38979	0	5.63074	0	0	0	32.901	126.382	141.907	104.326	26.7833	40.7281	0.500372	13.4515	1.65914	147.324	2.13072	0.110452	56.5554	34.0002	3.6258	220.574	22.6338	9.84247	0	80.1149	31.5074	51.145	65.3126	1.65914	151.714	2.13072	5.7412	56.5554	34.0002	3.6258	253.475	149.016	151.749	104.326
BTN	3027	country	Sear	Bhutan	2002	471	620.134	15339	0	3.78761	0	4.67049	0	0	0	30.1788	123.867	131.665	98.1641	24.7328	40.4832	0.491844	12.9586	1.98	128.482	2.13278	0	9.71146	30.6443	2.74655	201.154	20.7779	9.09177	0	73.2409	29.3923	49.8217	60.9586	1.98	132.27	2.13278	4.67049	9.71146	30.6443	2.74655	231.332	144.645	140.757	98.1641
BTN	3027	country	Sear	Bhutan	2003	448	554.192	15040	0	3.27775	0	3.94901	0	0	0	27.7557	122.325	122.035	92.7171	22.7783	40.2552	0.481373	12.425	2.97	110.218	2.12859	0	4.62486	27.2316	3.54395	180.386	18.7586	8.2645	0	65.983	26.9853	47.1721	55.9262	2.97	113.495	2.12859	3.94901	4.62486	27.2316	3.54395	208.142	141.084	130.3	92.7171
BTN	3027	country	Sear	Bhutan	2004	426	499.11	14802	0	2.82891	0	3.37741	0	0	0	25.5314	120.973	112.853	87.2074	20.876	40.0556	0.467831	11.8294	3.96	95.0733	2.13536	0	3.63214	24.2793	1.62358	162.678	17.0443	7.55042	0	59.6826	24.9384	44.9046	51.608	3.96	97.9022	2.13536	3.37741	3.63214	24.2793	1.62358	188.209	138.018	120.403	87.2074
BTN	3027	country	Sear	Bhutan	2005	407	454.418	14686	0	2.44317	0	2.9183	0	0	0	23.6674	119.987	105.068	81.8742	19.1996	40.1089	0.455232	11.2781	3.96	82.7903	2.1368	0	3.21767	21.8051	1.15122	147.997	15.6216	6.96797	0	54.498	23.2724	43.006	47.9939	3.96	85.2335	2.1368	2.9183	3.21767	21.8051	1.15122	171.665	135.609	112.036	81.8742
BTN	3027	country	Sear	Bhutan	2006	394	417.272	14812	0	2.12967	0	2.53081	0	0	0	22.2718	119.676	99.1722	78.0966	18.1509	40.8036	0.445001	10.723	3.96	72.5654	2.13368	0	2.49609	19.6907	1.6374	135.664	14.4355	6.44319	0	50.0853	21.8078	41.375	44.9773	3.96	74.6951	2.13368	2.53081	2.49609	19.6907	1.6374	157.936	134.112	105.615	78.0966
BTN	3027	country	Sear	Bhutan	2007	384	384	15043	0	1.86941	0	2.19361	0	0	0	21.1284	119.536	94.1395	75.3369	17.324	41.7487	0.438802	10.2845	4.95	64.1648	2.13959	0	0	17.9137	0.441117	125.405	13.454	6.01163	0	45.7175	20.6239	40.6946	42.4838	4.95	66.0342	2.13959	2.19361	0	17.9137	0.441117	146.534	132.99	100.151	75.3369
BTN	3027	country	Sear	Bhutan	2008	373	356	15274	0	1.63352	0	1.85885	0	0	0	20.0188	118.181	89.1015	72.84	16.5884	42.4561	0.434137	9.88767	5.94	56.6688	2.13919	0	0	16.2733	0.445383	115.67	12.5113	5.60318	0	42.3515	19.4785	38.926	39.9932	5.94	58.3023	2.13919	1.85885	0	16.2733	0.445383	135.688	130.692	94.7047	72.84
BTN	3027	country	Sear	Bhutan	2009	358	327.557	15359	0	1.42806	0	1.58129	0	0	0	18.8225	115.369	83.5075	69.0788	15.699	42.6874	0.423873	9.40279	5.94	49.652	2.13567	0	0.673053	14.6567	0.917061	105.789	11.5307	5.15859	0	38.1952	18.1673	37.4354	37.3065	5.94	51.08	2.13567	1.58129	0.673053	14.6567	0.917061	124.611	126.899	88.6661	69.0788
BTN	3027	country	Sear	Bhutan	2010	337	300.486	15201	0	1.23545	0	1.33459	0	0	0	17.4026	110.527	76.7781	64.0076	14.5576	42.0241	0.405511	8.72775	6.93	43.3669	2.13853	0	1.3735	13.1625	0.434908	96.3905	10.5525	4.74057	0	33.7277	16.8055	36.2178	34.6455	6.93	44.6024	2.13853	1.33459	1.3735	13.1625	0.434908	113.793	121.079	81.5186	64.0076
BTN	3027	country	Sear	Bhutan	2011	314	273.392	14753	0	1.08324	0	1.16352	0	0	0	15.9765	105.435	69.8956	58.1125	13.2385	40.7579	0.380678	7.95646	6.93	37.8228	2.13985	0	1.09663	11.8011	0.219231	87.5417	9.63876	4.33123	0	30.4395	15.501	33.9311	31.9988	6.93	38.906	2.13985	1.16352	1.09663	11.8011	0.219231	103.518	115.074	74.2269	58.1125
BTN	3027	country	Sear	Bhutan	2012	287	247.172	14069	0	0.945057	0	1.01536	0	0	0	14.4162	98.8378	62.4211	51.6108	11.7487	38.5845	0.34846	7.07203	7.92	36.4428	2.15593	0	0.732463	6.66084	0.21613	65.2077	9.71763	4.37738	0	30.452	15.8214	34.9163	32.5516	7.92	37.3879	2.15593	1.01536	0.732463	6.66084	0.21613	79.6239	108.555	66.7985	51.6108
BTN	3027	country	Sear	Bhutan	2013	262	222.125	13310	0	0.833548	0	0.904836	0	0	0	13.0175	92.7737	55.7002	45.4856	10.3754	36.356	0.307727	6.24535	7.92	31.4287	1.94021	0	0.569996	5.9116	0	58.4018	8.76307	3.94739	0	27.5386	14.4329	31.7282	29.5423	7.92	32.2622	1.94021	0.904836	0.569996	5.9116	0	71.4193	101.537	59.6476	45.4856
BTN	3027	country	Sear	Bhutan	2014	242	202	12691	0	0.742435	0	0.80664	0	0	0	11.9002	87.5499	50.4069	40.789	9.33451	34.5748	0.276855	5.61881	6.93	27.6978	1.75767	0	0	5.2822	0	53.0505	8.06769	3.63415	0	25.4139	13.4419	29.3846	27.3397	6.93	28.4402	1.75767	0.80664	0	5.2822	0	64.9507	95.6175	54.0411	40.789
BTN	3027	country	Sear	Bhutan	2015	226	188	12368	0	0.667481	0	0.721269	0	0	0	11.0075	83.1646	46.211	37.1124	8.52064	33.2134	0.252716	5.12891	6.4497	24.8366	1.63575	0	0	4.88333	0	49.3373	7.55459	3.40302	0	23.8018	12.7332	27.6433	25.7214	6.4497	25.504	1.63575	0.721269	0	4.88333	0	60.3448	90.7192	49.614	37.1124
BOL	2060	country	Amr	Bolivia (Plurinational State of)	2000	7571	12566	253210	0.29	57.6289	13	131.859	0	0	0	502.106	2273.01	2305.27	1063.12	436.094	650.634	9.21798	128.768	28.71	3049.22	292.093	2.27233	0	396.69	6.40949	3226.2	387.216	380.456	0	1484.7	1140.58	1007.11	1164.35	29	3106.85	305.093	134.131	0	396.69	6.40949	3728.31	2660.22	2685.73	1063.12
BOL	2060	country	Amr	Bolivia (Plurinational State of)	2001	7335	11827	252946	0.33	51.5444	13	115.863	0	0	0	481.064	2211.9	2209.5	1033.42	420.131	662.96	9.22765	126.061	32.67	2750.98	296.447	2.01851	0	376.323	2.65899	3042.13	370.841	362.405	0	1391.6	1112.78	965.518	1120.63	33	2802.52	309.447	117.881	0	376.323	2.65899	3523.19	2582.74	2571.91	1033.42
BOL	2060	country	Amr	Bolivia (Plurinational State of)	2002	7163	10969	252228	0.37	47.5166	13	105.569	0	0	0	464.706	2175.68	2131.43	1002.43	407.127	681.779	9.29061	124.103	36.63	2445.87	291.205	1.84965	0	350.935	2.42589	2828	348.733	339.125	0	1285.47	1059.46	915.346	1063.95	37	2493.38	304.205	107.419	0	350.935	2.42589	3292.7	2524.41	2470.56	1002.43
BOL	2060	country	Amr	Bolivia (Plurinational State of)	2003	7035	10113	251246	0.41	44.6228	13	98.1812	0	0	0	451.4	2158.84	2064.2	972.977	396.057	703.237	9.39489	122.683	40.59	2168.2	282.802	1.70443	0	318.359	2.88712	2594.85	326.87	316.193	0	1183.92	1005.82	865.537	1005.27	41	2212.83	295.802	99.8857	0	318.359	2.88712	3046.25	2485.71	2380.39	972.977
BOL	2060	country	Amr	Bolivia (Plurinational State of)	2004	6909	9258	250321	0.45	41.9188	14	91.5541	0	0	0	437.666	2131.71	2006.47	938.835	386.108	729.078	9.51734	121.689	44.55	1909.1	294.564	1.57359	0	283.509	2.40331	2358.45	304.458	293.172	0	1068.07	949.839	803.949	944.357	45	1951.02	308.564	93.1276	0	283.509	2.40331	2796.12	2436.17	2299.64	938.835
BOL	2060	country	Amr	Bolivia (Plurinational State of)	2005	6767	8518	249703	0.48	38.903	14	84.5091	0	0	0	423.93	2098.12	1945.44	904.73	374.943	752.11	9.6063	120.234	47.52	1687.71	293.537	1.44728	0	257.709	3.3735	2170.2	283.114	271.426	0	971.751	888.662	752.673	888.877	48	1726.61	307.537	85.9564	0	257.709	3.3735	2594.13	2381.23	2216.86	904.73
BOL	2060	country	Amr	Bolivia (Plurinational State of)	2006	6556	7885	249284	0.49	35.1723	14	75.5991	0	0	0	405.72	2038.59	1864.51	867.585	361.119	767.202	9.49003	116.525	48.51	1496.28	297.763	1.3361	0	239.774	3.88186	2021.66	265.694	250.381	0	883.939	834.027	702.767	838.993	49	1531.45	311.763	76.9352	0	239.774	3.88186	2427.38	2304.28	2114.89	867.585
BOL	2060	country	Amr	Bolivia (Plurinational State of)	2007	6305	7332	249219	0.5	31.2804	14	66.2011	0	0	0	384.886	1968.8	1767.22	832.746	343.969	774.328	9.27351	111.797	49.5	1336.25	295.723	1.22717	0	220.348	3.12899	1879.28	251.233	232.595	0	813.653	788.679	662.758	797.627	50	1367.53	309.723	67.4283	0	220.348	3.12899	2264.16	2220.03	1999.82	832.746
BOL	2060	country	Amr	Bolivia (Plurinational State of)	2008	6085	6833	249368	0.52	27.9453	13	57.7776	0	0	0	367.327	1909.19	1677.27	806.758	328.818	780.082	9.09136	107.226	51.48	1104.82	292.981	1.13284	0	202.742	1.86851	1767.48	242.759	220.904	0	768.549	762.5	641.744	774.032	52	1132.77	305.981	58.9104	0	202.742	1.86851	2134.81	2151.95	1898.17	806.758
BOL	2060	country	Amr	Bolivia (Plurinational State of)	2009	5836	6408	249418	0.5	24.9785	13	50.4243	0	0	0	347.656	1844.63	1579.27	775.751	311.179	777.738	8.83063	102.048	49.5	957.954	287.921	1.06244	0	184.846	1.55619	1653.61	234.039	209.314	0	723.766	735.701	619.938	748.794	50	982.933	300.921	51.4867	0	184.846	1.55619	2001.26	2078.66	1788.58	775.751
BOL	2060	country	Amr	Bolivia (Plurinational State of)	2010	5632	6029	249208	0.43	22.6902	13	44.7709	0	0	0	331.627	1794.93	1497.34	747.97	296.355	776.495	8.63215	97.7573	42.57	850.492	291.124	1.01066	0	176.192	2.41473	1571.63	223.07	195.779	0	671.739	695.041	589.914	718.026	43	873.182	304.124	45.7815	0	176.192	2.41473	1903.26	2018	1693.12	747.97
BOL	2060	country	Amr	Bolivia (Plurinational State of)	2011	5437	5670	248247	0.39	20.7894	13	40.2206	0	0	0	316.895	1744.62	1423.73	717.066	282.871	775.173	8.45898	93.7841	38.61	767.761	290.214	0.986924	0	160.866	1.07697	1467.44	214.119	184.25	0	626.044	667.183	562.784	688.669	39	788.55	303.214	41.2076	0	160.866	1.07697	1784.33	1958.74	1607.98	717.066
BOL	2060	country	Amr	Bolivia (Plurinational State of)	2012	5237	5379	247036	0.31	19.1081	14	36.1436	0	0	0	301.525	1686.03	1355.67	684.963	270.689	770.111	8.31233	90.1434	30.69	701.637	298.678	0.936147	0	153.758	1.21062	1400.15	205.6	173.635	0	577.904	639.449	534.404	660.95	31	720.745	312.678	37.0797	0	153.758	1.21062	1701.67	1891.63	1529.3	684.963
BOL	2060	country	Amr	Bolivia (Plurinational State of)	2013	5092	5038	245971	0.28	17.8601	13.6124	33.249	0	0	0	290.919	1643.77	1303.86	658.837	261.655	772.792	8.03492	87.135	27.72	631.855	279.743	0.876797	0	142.27	1.72886	1309.7	193.741	163.62	0	545.682	606.656	506.332	628.079	28	649.715	293.355	34.1258	0	142.27	1.72886	1600.62	1837.51	1467.48	658.837
BOL	2060	country	Amr	Bolivia (Plurinational State of)	2014	4935	4808	245535	0.27	16.6598	13.1927	30.5516	0	0	0	279.894	1600.34	1250.28	630.998	251.829	769.393	7.73318	83.8628	26.73	610.685	268.006	0.84001	0	96.397	1.21924	1081.53	197.455	166.756	0	566.881	622.482	524.71	644.313	27	627.345	281.198	31.3916	0	96.397	1.21924	1361.42	1797.79	1417.03	630.998
BOL	2060	country	Amr	Bolivia (Plurinational State of)	2015	4823	4592	246082	0.263872	15.7132	12.8933	28.4786	0	0	0	271.547	1572.82	1208.7	608.84	244.003	770.992	7.49286	81.2566	25.5292	563.058	255.967	0.802276	0	91.5571	1.11456	1032.78	189.336	159.899	0	544.28	600.935	505.2	621.539	25.793	578.771	268.86	29.2809	0	91.5571	1.11456	1304.33	1762.15	1368.6	608.84
BIH	4025	country	Eur	Bosnia and Herzegovina	2000	321	119.704	48624	0	0	0	0	0	0	0	17.4194	127.566	40.0393	19.5395	22.3401	89.3637	0.447552	4.28431	0.030987	3.91639	3	0	6.75246	3.22103	0	17.1293	5.36068	2.87671	0	0	38.7969	26.579	12.0401	0.030987	3.91639	3	0	6.75246	3.22103	0	34.5487	132.927	42.916	19.5395
BIH	4025	country	Eur	Bosnia and Herzegovina	2001	272	110.516	44610	0	0	0	0	0	0	0	14.1994	107.997	33.7359	16.6798	18.9691	76.4801	0.376343	3.56273	0.037818	3.47434	3	0	4.82096	2.85046	0	15.1833	5.15839	2.75921	0	0	36.8352	25.347	11.0488	0.037818	3.47434	3	0	4.82096	2.85046	0	29.3828	113.155	36.4952	16.6798
BIH	4025	country	Eur	Bosnia and Herzegovina	2002	219	104.81	38389	0	0	0	0	0	0	0	11.1114	86.8829	27.0082	13.6083	15.2765	61.9805	0.300105	2.83198	0.045441	3.26086	3	0	4.48151	2.59585	0	13.8724	4.9013	2.63013	0	0	35.0894	24.4952	10.438	0.045441	3.26086	3	0	4.48151	2.59585	0	24.9838	91.7842	29.6383	13.6083
BIH	4025	country	Eur	Bosnia and Herzegovina	2003	170	99.0865	31441	0	0	0	0	0	0	0	8.4493	67.493	20.8724	10.5001	11.893	48.3795	0.231234	2.18146	0.054153	2.88454	2.5	0	4.21731	2.39621	0	12.8575	4.68554	2.50056	0	0	33.2746	23.7216	9.99449	0.054153	2.88454	2.5	0	4.21731	2.39621	0	21.3068	72.1786	23.373	10.5001
BIH	4025	country	Eur	Bosnia and Herzegovina	2004	135	92.3037	25969	0	0	0	0	0	0	0	6.61279	53.7643	16.5437	8.29364	9.38257	38.5104	0.180554	1.71208	0.062964	2.39057	2.79989	0	3.9735	2.69305	0	11.1308	5.23413	2.79992	0	0	30.9771	21.3149	8.92692	0.062964	2.39057	2.79989	0	3.9735	2.69305	0	17.7436	58.9985	19.3436	8.29364
BIH	4025	country	Eur	Bosnia and Herzegovina	2005	120	90.4686	23534	0	0	0	0	0	0	0	5.8503	47.9876	14.6958	7.33448	8.22692	34.2384	0.156938	1.50959	0.071973	2.10021	2.69302	0	3.74534	2.60708	0	10.8091	5.17702	2.75882	0	0	30.2761	21.3041	8.92586	0.071973	2.10021	2.69302	0	3.74534	2.60708	0	16.6594	53.1646	17.4546	7.33448
BIH	4025	country	Eur	Bosnia and Herzegovina	2006	127	88.5974	24982	0	0	0	0	0	0	0	6.12304	50.9882	15.5428	7.76341	8.56905	36.2676	0.163242	1.58265	0.081378	1.86111	2	0	3.53881	2.50346	0	10.0954	5.76525	3.0529	0	0.78866	29.825	20.5438	8.54163	0.081378	1.86111	2	0	3.53881	2.50346	0	16.2184	56.7534	18.5957	7.76341
BIH	4025	country	Eur	Bosnia and Herzegovina	2007	150	96.6859	29393	0	0	0	0	0	0	0	7.13635	60.3058	18.3012	9.26127	9.97158	42.9576	0.19092	1.87532	0.091872	1.88976	2	0	3.34153	2.67614	0	10.8739	6.37549	3.34195	0	1.36955	32.6069	22.7453	9.3735	0.091872	1.88976	2	0	3.34153	2.67614	0	18.0102	66.6812	21.6432	9.26127
BIH	4025	country	Eur	Bosnia and Herzegovina	2008	180	102.766	35238	0	0	0	0	0	0	0	8.3314	72.4466	21.8931	11.382	11.7341	51.7493	0.226834	2.2367	0.104049	1.95603	2	0	3.17747	2.74447	0	11.2737	6.86522	3.56537	0	1.92999	34.8635	24.4329	9.85292	0.104049	1.95603	2	0	3.17747	2.74447	0	19.6051	79.3118	25.4585	11.382
BIH	4025	country	Eur	Bosnia and Herzegovina	2009	210	97.8184	40338	0	0	0	0	0	0	0	9.41657	84.3736	25.3924	13.6911	13.4543	60.8014	0.262372	2.60828	0.117612	1.82777	2	0	3.02231	2.50162	0	10.4474	6.59886	3.40173	0	1.75117	33.4527	23.4941	9.20313	0.117612	1.82777	2	0	3.02231	2.50162	0	19.864	90.9725	28.7941	13.6911
BIH	4025	country	Eur	Bosnia and Herzegovina	2010	220	90.8533	43155	0	0	0	0	0	0	0	9.54976	88.2814	26.4542	14.3539	14.0115	64.3516	0.275575	2.72206	0.133056	1.6567	2	0	2.87998	2.20497	0	9.32852	6.41563	3.25108	0	1.40771	31.4552	21.856	8.26447	0.133056	1.6567	2	0	2.87998	2.20497	0	18.8783	94.697	29.7053	14.3539
BIH	4025	country	Eur	Bosnia and Herzegovina	2011	215	78.8796	43073	0	0	0	0	0	0	0	9.02651	86.2336	25.7428	14.0606	13.5743	63.4716	0.268789	2.62184	0.152361	1.3585	2.61929	0	2.75501	1.80122	0	7.72335	5.87206	2.96233	0	0	27.7472	18.9971	6.89118	0.152361	1.3585	2.61929	0	2.75501	1.80122	0	16.7499	92.1057	28.7051	14.0606
BIH	4025	country	Eur	Bosnia and Herzegovina	2012	192	71.8804	40804	0	0	0	0	0	0	0	7.85996	76.8088	22.8536	12.596	12.0431	57.2699	0.239278	2.32935	0.119394	1.1534	2.11809	0	2.62695	1.55616	0	6.75992	5.68008	2.79475	0	0	25.6492	17.3391	6.08338	0.119394	1.1534	2.11809	0	2.62695	1.55616	0	14.6199	82.4889	25.6483	12.596
BIH	4025	country	Eur	Bosnia and Herzegovina	2013	167	60.875	37220	0	0	0	0	0	0	0	6.66937	66.5867	19.7669	11.0035	10.4089	50.3444	0.206809	2.01348	0.056826	0.914704	1.45753	0	2.51161	1.2463	0	5.49469	5.02533	2.47259	0	0	22.0099	14.6983	4.98722	0.056826	0.914704	1.45753	0	2.51161	1.2463	0	12.1641	71.612	22.2395	11.0035
BIH	4025	country	Eur	Bosnia and Herzegovina	2014	141	52.8786	33652	0	0	0	0	0	0	0	5.50355	56.0933	16.6262	9.32523	8.73039	42.8673	0.173459	1.68053	0.165033	0.74516	1.09859	0	2.44971	1.01503	0	4.54211	4.53479	2.23124	0	0	19.2578	12.6792	4.15993	0.165033	0.74516	1.09859	0	2.44971	1.01503	0	10.0457	60.6281	18.8575	9.32523
BIH	4025	country	Eur	Bosnia and Herzegovina	2015	124	45	31100	0	0	0	0	0	0	0	4.74212	49.0976	14.5352	8.2618	7.64463	38.0923	0.151887	1.47447	0.142817	0.620918	0.950704	0	1.35965	0.835013	0	3.79534	4.02078	1.97833	0	0	16.8326	10.9562	3.50765	0.142817	0.620918	0.950704	0	1.35965	0.835013	0	8.53746	53.1184	16.5135	8.2618
BWA	1030	country	Afr	Botswana	2000	1130	3380.45	47079	18.28	4.17869	0	7.70368	0	0	0	71.4909	447.359	285.673	142.441	47.8612	97.4992	0.0979665	7.41496	1809.72	194.254	8.19551	0	693.19	30.5823	20.7097	258.315	29.1283	12.4239	0	133.082	46.723	70.6314	73.491	1828	198.433	8.19551	7.70368	693.19	30.5823	20.7097	329.806	476.487	298.097	142.441
BWA	1030	country	Afr	Botswana	2001	1140	2729.43	46908	17.43	4.22607	0	7.61196	0	0	0	71.6422	453.587	285.139	144.616	48.7594	99.5571	0.102121	7.32969	1725.57	195.447	8.28772	0	105.747	31.7784	11.4295	268.414	30.5585	12.976	0	137.677	49.6303	75.0528	76.8577	1743	199.673	8.28772	7.61196	105.747	31.7784	11.4295	340.057	484.146	298.115	144.616
BWA	1030	country	Afr	Botswana	2002	1151	2568.97	46583	16.11	4.33173	0	7.68283	0	0	0	71.8816	461.381	284.36	146.227	49.3831	102.335	0.10589	7.20164	1594.89	196.533	8.35905	0	50.4105	33.0952	4.03281	279.604	32.1562	13.5826	0	143.019	52.8923	79.6054	80.7859	1611	200.865	8.35905	7.68283	50.4105	33.0952	4.03281	351.485	493.538	297.942	146.227
BWA	1030	country	Afr	Botswana	2003	1162	2455.07	46279	14.76	4.47507	0	7.7756	0	0	0	72.1666	468.996	283.686	147.932	50.0237	105.017	0.109873	7.0579	1461.24	196.527	8.36153	0	40.992	34.0957	4.02862	289.587	33.734	14.1689	0	147.89	56.4342	83.6175	84.3927	1476	201.002	8.36153	7.7756	40.992	34.0957	4.02862	361.753	502.73	297.855	147.932
BWA	1030	country	Afr	Botswana	2004	1173	2325.35	46194	13.12	4.61554	0	7.82034	0	0	0	72.4373	475.714	282.985	150.082	50.6894	108.513	0.114119	6.90961	1298.88	198.235	8.34358	0	30.9394	35.3898	6.56704	303.332	35.6573	14.8694	0	154.973	60.2192	88.4998	89.4462	1312	202.851	8.34358	7.82034	30.9394	35.3898	6.56704	375.769	511.371	297.855	150.082
BWA	1030	country	Afr	Botswana	2005	1183	2006.2	46390	9.54	4.63743	0	7.76892	0	0	0	72.2976	478.264	280.742	153.304	51.0211	118.581	0.117806	6.72552	944.46	196.523	8.39075	0	27.4873	36.6589	1.30052	318.513	37.9376	15.7615	0	162.54	65.3007	93.9653	97.3579	954	201.161	8.39075	7.76892	27.4873	36.6589	1.30052	390.81	516.202	296.504	153.304
BWA	1030	country	Afr	Botswana	2006	1195	1736.66	46874	6.73	4.71225	0	7.65505	0	0	0	72.3281	480.919	279.494	156.414	51.3096	128.509	0.122373	6.80704	666.27	191.452	8.36407	0	9.56019	37.1299	5.01554	327.319	39.2767	16.3251	0	166.745	68.4707	97.5368	103.193	673	196.164	8.36407	7.65505	9.56019	37.1299	5.01554	399.647	520.196	295.819	156.414
BWA	1030	country	Afr	Botswana	2007	1208	1742.63	47747	6.38	4.81456	0	7.45453	0	0	0	72.8792	485.464	281.123	159.431	52.3978	130.912	0.129101	7.01465	631.62	193.149	8.39691	0	14.9389	38.1634	1.11274	340.884	41.0824	17.1238	0	172.797	72.2983	103.105	107.958	638	197.964	8.3969	7.45453	14.9389	38.1634	1.11274	413.763	526.546	298.247	159.431
BWA	1030	country	Afr	Botswana	2008	1222	1753.46	48865	6.2	4.80178	0	7.10792	0	0	0	73.4587	487.666	283.753	163.843	54.0587	133.643	0.137614	7.33001	613.8	192.003	8.39081	0	17.8747	38.7297	2.12158	349.977	42.3813	17.6941	0	176.493	75.2805	107.309	111.408	620	196.805	8.39081	7.10792	17.8747	38.7297	2.12158	423.435	530.048	301.447	163.843
BWA	1030	country	Afr	Botswana	2009	1233	1614.73	50132	4.49	4.643	0	6.65012	0	0	0	73.3907	483.281	284.499	169.549	55.8477	142.864	0.1469	7.63925	444.51	185.267	9.439	0	38.8559	38.8825	2.41831	354.687	43.0424	18.0054	0	177.931	76.8427	109.008	115.839	449	189.91	9.439	6.65012	38.8559	38.8825	2.41831	428.078	526.323	302.504	169.549
BWA	1030	country	Afr	Botswana	2010	1247	1529.55	51549	3.2	4.52569	0	6.32748	0	0	0	73.5444	482.119	285.782	173.771	57.3208	152.343	0.155808	7.90996	316.8	177.011	9.44365	0	84.9288	38.5031	1.97202	355.144	43.3328	18.129	0	178.289	78.0726	109.247	118.681	320	181.537	9.44365	6.32748	84.9288	38.5031	1.97202	428.689	525.452	303.911	173.771
BWA	1030	country	Afr	Botswana	2011	1261	1470.37	53202	2.91	4.49216	0	6.0959	0	0	0	74.0022	485.107	287.855	176.027	58.2486	157.884	0.163623	8.21491	288.09	191.38	9.50397	0	41.4594	24.8128	0.587382	298.876	48.6984	20.4291	0	201.603	88.2185	122.19	134.521	291	195.872	9.50397	6.0959	41.4594	24.8128	0.587382	372.879	533.805	308.284	176.027
BWA	1030	country	Afr	Botswana	2012	1280	1402.87	54938	2.44	4.47413	0	5.98622	0	0	0	74.679	491.207	290.279	177.671	58.7382	165.935	0.170527	8.42053	241.56	175.682	8.4847	0	31.0858	18.4988	0.248217	265.016	52.1692	21.9035	0	216.977	95.171	130.414	145.661	244	180.157	8.4847	5.98622	31.0858	18.4988	0.248217	339.695	543.376	312.183	177.671
BWA	1030	country	Afr	Botswana	2013	1294	1293.26	56514	1.6	4.43572	0	5.85562	0	0	0	74.9065	494.519	290.935	178.839	58.9847	175.298	0.171242	8.45586	158.4	167.739	7.87457	0	19.9513	16.5558	0.581092	253.106	52.5278	22.0541	0	217.837	96.4756	131.312	148.841	160	172.174	7.87457	5.85562	19.9513	16.5558	0.581092	328.012	547.047	312.989	178.839
BWA	1030	country	Afr	Botswana	2014	1290	1233.94	57588	1.3	4.35688	0	5.62635	0	0	0	74.2315	492.305	288.139	177.396	58.5235	179.561	0.169903	8.38975	128.7	161.57	7.61032	0	5.25056	14.3132	0.377622	239.374	53.0638	22.2791	0	219.311	98.1215	132.41	151.554	130	165.926	7.61032	5.62635	5.25056	14.3132	0.377622	313.606	545.369	310.418	177.396
BWA	1030	country	Afr	Botswana	2015	1268	1220	57899	1.27783	4.22425	0	5.32838	0	0	0	72.6054	484.102	281.686	173.467	57.3065	179.622	0.16637	8.21529	125.913	153.179	7.44721	0	17.9184	14.0111	0.298328	234.707	52.2645	21.9435	0	214.957	97.2994	130.183	149.877	127.191	157.404	7.44721	5.32838	17.9184	14.0111	0.298328	307.312	536.366	303.629	173.467
BRA	2070	country	Amr	Brazil	2000	61046	60514	3815350	1.64186	0	0	19.7023	0	83.7349	0	2150.84	25967.7	9279.79	8907.09	5943.53	8255.27	164.186	272.549	564.373	9208.41	69.9716	0	0	3074.33	87.7262	12778.1	1397.72	797.883	0	8452.79	9052.64	9565.24	5464.78	566.015	9208.41	69.9716	19.7023	0	3158.06	87.7262	14929	27365.4	10077.7	8907.09
BRA	2070	country	Amr	Brazil	2001	56608	55667	3799205	6.10066	0	0	12.2013	0	50.3304	0	1595.32	23815.4	8871.88	8136.75	5656.83	8124.55	111.337	227.249	509.228	8152.35	23.7937	5.29046	0	2655.15	48.2893	11050.4	1294.79	782.703	0	7815.23	8157.07	10182	4990.69	515.329	8152.35	23.7937	17.4918	0	2705.48	48.2893	12645.8	25110.2	9654.58	8136.75
BRA	2070	country	Amr	Brazil	2002	52117	50683	3749417	7.21003	0	0	2.88401	0	41.8182	0	1454.98	20935.1	8359.31	7623.89	5698.81	7600.82	112.477	279.749	385.171	7483.45	27.9035	7.54405	0	2074.56	31.0157	9597.33	1255.2	808.349	0	6723.28	8234.27	9135.51	4919.41	392.381	7483.45	27.9035	10.4281	0	2116.37	31.0157	11052.3	22190.3	9167.66	7623.89
BRA	2070	country	Amr	Brazil	2003	47688	45729	3668299	0	0	0	5.47807	0	32.8684	0	1196.96	19134.9	7133.82	7278.99	5279.49	7300.9	121.887	202.689	331.551	6249.28	42.4087	2.29126	0	1732.73	33.6442	8748.79	1112.94	734.246	0	6489.73	7668.42	8215.24	4367.73	331.551	6249.28	42.4087	7.76933	0	1765.59	33.6442	9945.75	20247.9	7868.07	7278.99
BRA	2070	country	Amr	Brazil	2004	43470	41022	3563108	3.90297	0	0	2.60198	0	28.6218	0	1083.73	16189.5	6996.73	6724.82	5079.07	7064.38	79.3604	217.265	239.951	5334.56	40.9835	2.18191	0	1624.83	33.4196	7987.67	1004.31	722.406	0	5198.36	7216.72	7415.89	4200.72	243.854	5334.56	40.9835	4.78389	0	1653.45	33.4196	9071.39	17193.8	7719.13	6724.82
BRA	2070	country	Amr	Brazil	2005	39575	36336	3441282	1.22258	0	0	2.44517	0	26.8968	0	923.05	14766.4	6194.83	6194.83	4848.76	6345.2	64.7969	206.616	198.702	4783.48	41.6031	1.96389	0	1456.21	41.1967	6625.49	936.36	649.243	0	4240.21	6626.88	6885.42	3849.23	199.925	4783.48	41.6031	4.40905	0	1483.11	41.1967	7548.54	15702.7	6844.07	6194.83
BRA	2070	country	Amr	Brazil	2006	35652	32371	3301140	2.30713	0	0	2.30713	0	21.9177	0	765.965	12264.7	5953.54	5608.62	4668.47	6081.58	87.6707	194.952	198.637	3975.67	34.459	0	0	1373.65	33.5659	6013.66	996.527	664.534	0	3308.86	6312.53	6104.57	3354.32	200.945	3975.67	34.459	2.30713	0	1395.57	33.5659	6779.63	13261.2	6618.07	5608.62
BRA	2070	country	Amr	Brazil	2007	32709	28469	3145128	6.68554	0	0	0	0	3.34277	0	713.124	11024.5	5370.72	5244.81	4451.45	5663.77	75.7694	154.882	147.154	2699.04	31.0715	0	0	1121.24	29.9858	5049.77	987.385	669.674	0	3063.45	5976.93	5381.72	3311.58	153.84	2699.04	31.0715	0	0	1124.58	29.9858	5762.89	12011.8	6040.39	5244.81
BRA	2070	country	Amr	Brazil	2008	30871	24184	2997177	2.15745	0	0	2.15745	0	11.866	0	701.172	10538.1	4982.64	4724.82	4040.91	5638.5	57.1725	171.518	144.149	2171.48	21.4001	1.52246	0	966.112	21.2106	4122.75	882.467	532.303	0	2359.25	5267.02	4894.37	2799.95	146.307	2171.48	21.4001	3.67991	0	977.978	21.2106	4823.93	11420.5	5514.94	4724.82
BRA	2070	country	Amr	Brazil	2009	30328	20128	2888407	0	0	0	2.18746	0	20.7808	0	612.488	10142.1	4907.56	4764.28	4097.11	5559.42	29.5307	192.496	82.4656	1585.48	15.7057	0	0	791.472	25.565	3653.94	700.545	428.474	0	1983.47	4455.36	4025.49	2380.03	82.4656	1585.48	15.7057	2.18746	0	812.252	25.565	4266.43	10842.7	5336.03	4764.28
BRA	2070	country	Amr	Brazil	2010	30378	17457	2839104	1.15086	0	0	0	0	16.112	0	593.842	9975.62	4865.82	4293.84	4605.73	5824.48	59.8445	141.555	93.6825	1190.17	20.8757	0	0	673.82	22.3819	2820.84	713.34	418.287	0	1704.01	4042.77	3617.42	2139.41	94.8333	1190.17	20.8757	0	0	689.932	22.3819	3414.68	10689	5284.11	4293.84
BRA	2070	country	Amr	Brazil	2011	30977	15899	2868260	0	0	0	4.69687	0	7.0453	0	642.296	10012.5	4754.4	4506.64	4754.4	6058.96	62.2335	173.784	56.5799	839.068	43.6891	1.15575	0	457.978	19.9533	2824.87	644.377	391.192	0	1458.89	3882.58	3318.64	1960.03	56.5799	839.068	43.6891	5.85261	0	465.023	19.9533	3467.17	10656.9	5145.59	4506.64
BRA	2070	country	Amr	Brazil	2012	31639	15810	2956870	0	0	0	0	0	18.292	0	660.95	9802.05	4781.52	4536.41	5296.13	6246.1	67.0705	230.479	79.2525	888.705	94.1522	1.17032	0	409.46	17.6893	2740.68	681.051	319.209	0	1253.72	3974.85	3359.03	1991.03	79.2525	888.705	94.1522	1.17032	0	427.752	17.6893	3401.63	10483.1	5100.73	4536.41
BRA	2070	country	Amr	Brazil	2013	31645	17449	3072377	0	0	0	3.71072	0	7.42144	0	641.954	9582.31	4789.3	4420.7	5605.66	6252.56	71.7405	269.645	80.7576	993.321	104.083	0	1.23589	387.577	10.8853	3064.6	687.174	357.588	0	1542.81	4423.67	3574.14	2221.16	80.7576	993.321	104.083	3.71072	1.23589	394.998	10.8853	3706.55	10269.5	5146.89	4420.7
BRA	2070	country	Amr	Brazil	2014	30421	20696	3168875	0	0	0	2.7369	0	10.5461	0	627.808	9489.16	4623.35	4346.12	5050.11	5989.08	64.8541	217.248	91.1019	1145.26	101.255	1.0102	0.491313	530.786	8.78585	3635.36	848.814	450.657	0	1791.34	5171	4321.24	2598.91	91.1019	1145.26	101.255	3.7471	0.491313	541.332	8.78585	4263.17	10338	5074	4346.12
BRA	2070	country	Amr	Brazil	2015	28604	23811	3213929	0	0	0	2.57343	0	9.91619	0	590.31	8922.39	4347.2	4086.53	4748.48	5631.36	60.9804	204.272	104.83	1317.83	116.513	1.16242	0.565347	610.768	6.52257	4183.15	976.718	518.565	0	2061.26	5950.19	4972.39	2990.52	104.83	1317.83	116.513	3.73585	0.565347	620.684	6.52257	4773.46	9899.11	4865.77	4086.53
BRN	3030	country	Wpr	Brunei Darussalam	2000	33	31	6736	0	0	0	0	0	0	0	0.257979	8.56567	3.70528	0.740832	4.64829	13.45	1.63199	0	0	0	0	0	0	0	0	3.08743	2.27201	1.63039	1.2938	3.10493	8.68131	7.74733	3.1828	0	0	0	0	0	0	0	3.34541	10.8377	5.33566	2.03463
BRN	3030	country	Wpr	Brunei Darussalam	2001	32	30	6590	0	0	0	0	0	0	0	0.253744	8.36597	3.61043	0.686718	4.52435	13.1302	1.42855	0	0	0	0	0	0	0	0	2.96957	2.21623	1.58805	1.25082	3.02676	8.39408	7.47782	3.07667	0	0	0	0	0	0	0	3.22332	10.5822	5.19848	1.93753
BRN	3030	country	Wpr	Brunei Darussalam	2002	32	28	6499	0	0	0	0	0	0	0	0.260899	8.48121	3.64301	0.62454	4.55512	13.2986	1.13662	0	0	0	0	0	0	0	0	2.73579	2.10325	1.50247	1.1649	2.86859	7.8199	6.94049	2.8646	0	0	0	0	0	0	0	2.99669	10.5845	5.14548	1.78944
BRN	3030	country	Wpr	Brunei Darussalam	2003	32	27	6436	0	0	0	0	0	0	0	0.26754	8.5749	3.66637	0.569938	4.57451	13.4331	0.913647	0	0	0	0	0	0	0	0	2.60291	2.06373	1.46934	1.12059	2.81056	7.52475	6.65323	2.75488	0	0	0	0	0	0	0	2.87045	10.6386	5.13571	1.69053
BRN	3030	country	Wpr	Brunei Darussalam	2004	31	27	6366	0	0	0	0	0	0	0	0.26542	8.38346	3.56793	0.50453	4.44213	13.1209	0.71562	0	0	0	0	0	0	0	0	2.56874	2.09977	1.48988	1.11772	2.85528	7.50778	6.61372	2.74711	0	0	0	0	0	0	0	2.83416	10.4832	5.05781	1.62225
BRN	3030	country	Wpr	Brunei Darussalam	2005	31	26	6266	0	0	0	0	0	0	0	0.271483	8.44784	3.57872	0.462343	4.44606	13.2093	0.584269	0	0	0	0	0	0	0	0	2.44087	2.05794	1.45494	1.07335	2.79392	7.21191	6.32971	2.63736	0	0	0	0	0	0	0	2.71236	10.5058	5.03366	1.53569
BRN	3030	country	Wpr	Brunei Darussalam	2006	30	26	6107	0	0	0	0	0	0	0	0.268359	8.22703	3.46945	0.4122	4.30141	12.8522	0.469351	0	0	0	0	0	0	0	0	2.4079	2.09563	1.47592	1.07011	2.84022	7.19239	6.28912	2.62871	0	0	0	0	0	0	0	2.67626	10.3227	4.94537	1.48231
BRN	3030	country	Wpr	Brunei Darussalam	2007	28	26	5915	0	0	0	0	0	0	0	0.255795	7.72083	3.24099	0.355159	4.00975	12.0501	0.367384	0	0	0	0	0	0	0	0	2.3755	2.13416	1.49711	1.0667	2.88731	7.1716	6.24799	2.61963	0	0	0	0	0	0	0	2.6313	9.85499	4.7381	1.42186
BRN	3030	country	Wpr	Brunei Darussalam	2008	27	26	5750	0	0	0	0	0	0	0	0.167253	7.07557	2.67739	0.510421	5.16765	11.1857	0.216026	0	0	0	0	0	0	0	0	2.53585	2.39873	1.96815	1.19145	2.90368	6.69989	5.59595	2.7063	0	0	0	0	0	0	0	2.7031	9.47429	4.64554	1.70187
BRN	3030	country	Wpr	Brunei Darussalam	2009	27	26	5693	0	0	0	0	0	0	0	0.0839908	6.66515	3.39521	0.399066	4.62155	11.7363	0.0987253	0	0	0	0	0	0	0	0	2.20599	2.65641	1.43244	0.814962	3.40953	7.23479	5.95312	2.29276	0	0	0	0	0	0	0	2.28998	9.32157	4.82765	1.21403
BRN	3030	country	Wpr	Brunei Darussalam	2010	27	28	5796	0	0	0	0	0	0	0	0.263415	7.54433	3.11469	0.290294	3.82124	11.7026	0.263415	0	0	0	0	0	0	0	0	2.48148	2.33333	1.62963	1.14815	3.18519	7.7037	6.7037	2.81481	0	0	0	0	0	0	0	2.7449	9.87766	4.74432	1.43844
BRN	3030	country	Wpr	Brunei Darussalam	2011	28	30	6125	0	0	0	0	0	0	0	0.527928	9.98503	3.34917	0.783784	2.04404	10.2596	1.05045	0	0	0	0	0	0	0	0	2.22464	5.03623	1.3913	1.02174	2.91304	6.02174	9.21015	2.18116	0	0	0	0	0	0	0	2.75257	15.0213	4.74047	1.80552
BRN	3030	country	Wpr	Brunei Darussalam	2012	29	34	6610	0	0	0	0	0	0	0	0.521929	10.2701	1.97442	2.81806	2.9367	9.03168	1.44715	0	0	0	0	0	0	0.342342	0	2.44024	6.50751	1.76456	1.04444	3.13393	5.44084	9.9033	3.42282	0	0	0	0	0	0.342342	0	2.96217	16.7776	3.73899	3.8625
BRN	3030	country	Wpr	Brunei Darussalam	2013	31	38	7128	0	0	0	0	0	0	0	0.704736	9.14801	3.38739	4.1515	4.20023	8.198	1.21013	0	0	0.848485	0	0	0	0.342342	0	1.86448	7.02266	1.52214	1.22626	4.58848	7.0166	11.0548	2.51373	0	0.848485	0	0	0	0.342342	0	2.56922	16.1707	4.90953	5.37776
BRN	3030	country	Wpr	Brunei Darussalam	2014	32	42	7519	0	0	0	0	0	0	0	0.684836	7.90446	3.75153	4.7856	4.84579	9.17049	0.857297	0	0	1.16325	0	0	0	0.482127	0	1.87706	6.19405	1.39493	1.32884	5.64993	9.35671	11.3953	3.15785	0	1.16325	0	0	0	0.482127	0	2.5619	14.0985	5.14646	6.11444
BRN	3030	country	Wpr	Brunei Darussalam	2015	33	44	7670	0	0	0	0	0	0	0	1.04306	8.26187	5.08433	4.14114	4.86236	8.93105	0.676191	0	0	1.75711	0	0	0	0.202807	0	1.78443	5.67805	1.58162	2.00724	5.90706	10.4553	12.4837	2.14272	0	1.75711	0	0	0	0.202807	0	2.82748	13.9399	6.66595	6.14838
BGR	4030	country	Eur	Bulgaria	2000	748	649	66224	0	0	0	0	0	0	0	44.9925	194.03	119.511	53.4286	101.233	226.368	2.81203	5.62406	0	34.6631	0	0	0	20.5081	0	245.317	0	0	0	29.4619	165.588	89.8344	63.6275	0	34.6631	0	0	0	20.5081	0	290.309	194.03	119.511	53.4286
BGR	4030	country	Eur	Bulgaria	2001	714	618	66128	0	0	0	0	0	8.4165	0	50.499	190.774	98.1925	61.721	68.7348	218.829	7.01375	9.81925	0	13.4856	0	0	0	17.0373	0	228.423	0	0	0	25.6307	168.845	108.841	55.7373	0	13.4856	0	0	0	25.4538	0	278.922	190.774	98.1925	61.721
BGR	4030	country	Eur	Bulgaria	2002	677	585	65740	0	0	0	0	0	1.45591	0	55.3247	200.916	64.0602	55.3247	75.7075	215.475	0	8.73548	0	27.6586	0	0	0	9.17023	0	183.139	0	0	0	30.4689	134.24	133.176	67.1478	0	27.6586	0	0	0	10.6261	0	238.463	200.916	64.0602	55.3247
BGR	4030	country	Eur	Bulgaria	2003	641	541	65397	0	0	0	0	0	1.45351	0	46.5125	226.748	69.7687	34.8844	55.2336	199.132	2.90703	4.36054	0	16.0993	0	0	0	24.234	0	214.298	0	0	0	36.0107	116.507	84.7622	49.0888	0	16.0993	0	0	0	25.6875	0	260.81	226.748	69.7687	34.8844
BGR	4030	country	Eur	Bulgaria	2004	604	508	65646	0	0	0	0	0	0	0	44.7407	204.13	81.0926	29.3611	47.537	184.556	1.39815	11.1852	0	11.9605	0	0	0	20.3846	0	150.889	0	0	0	25.1895	117.275	108.934	73.3675	0	11.9605	0	0	0	20.3846	0	195.63	204.13	81.0926	29.3611
BGR	4030	country	Eur	Bulgaria	2005	575	482	66822	0	0	0	0	0	1.34977	0	49.9413	186.268	85.0352	13.4977	26.9953	195.716	4.0493	12.1479	0	14.9281	0	0	0	17.6277	0	169.524	14.9141	6.78042	0	17.6347	104.811	78.2433	57.536	0	14.9281	0	0	0	18.9774	0	219.466	201.182	91.8156	13.4977
BGR	4030	country	Eur	Bulgaria	2006	560	470	69183	0	0	0	0	0	2.8866	0	41.8557	189.072	92.3711	28.866	24.5361	177.526	0	2.8866	0	16.1467	0	0	0	23.033	0	162.865	27.1225	10.5532	0	20.1306	70.81	96.3321	43.0065	0	16.1467	0	0	0	25.9196	0	204.721	216.195	102.924	28.866
BGR	4030	country	Eur	Bulgaria	2007	557	460	72370	0	0	0	0	0	0	0	21.6011	194.41	137.321	21.6011	32.4017	137.321	1.54294	10.8006	0	8.68007	0	0	0	18.6191	0	148.555	27.2549	3.68845	0	23.5223	92.3101	89.2657	48.1046	0	8.68007	0	0	0	18.6191	0	170.156	221.665	141.01	21.6011
BGR	4030	country	Eur	Bulgaria	2008	559	463	75551	0	0	0	0	0	0	0	44.1316	244.195	66.1974	29.4211	8.82632	155.932	1.47105	8.82632	0	11.0075	0	0	0	25.0958	0	131.562	25.2982	7.09473	0	27.9742	109.018	76.3825	49.5669	0	11.0075	0	0	0	25.0958	0	175.693	269.493	73.2921	29.4211
BGR	4030	country	Eur	Bulgaria	2009	559	461	77612	0	0	0	0	0	0	0	42.5905	238.24	97.1595	17.3024	21.2952	135.757	0	6.65476	0	8.43001	0	0	0	17.1973	0	194.397	20.5691	11.2962	0	13.6569	87.4702	68.656	39.327	0	8.43001	0	0	0	17.1973	0	236.988	258.81	108.456	17.3024
BGR	4030	country	Eur	Bulgaria	2010	552	449	77806	0	0	0	0	0	1.45263	0	43.5789	217.895	95.8737	26.1474	24.6947	138	0	4.35789	0	7.82427	0	0	11.0752	16.9342	0	151.338	22.3111	8.14569	0	9.61045	106.702	73.8759	41.1834	0	7.82427	0	0	11.0752	18.3869	0	194.917	240.206	104.019	26.1474
BGR	4030	country	Eur	Bulgaria	2011	514	435	75516	0	0	0	0	0	0	0	21.0656	206.443	98.306	19.6612	29.4918	136.224	0	2.80874	0	9.26333	0	0	0	12.8336	0	119.482	36.547	5.69302	0	16.4039	118.878	74.1691	41.7297	0	9.26333	0	0	0	12.8336	0	140.548	242.99	103.999	19.6612
BGR	4030	country	Eur	Bulgaria	2012	464	397	71344	0	0	0	0	0	3.12458	0	21.8721	221.845	71.8653	24.9966	7.81145	109.36	0	3.12458	0	11.8579	0	0	0	13.429	0	112.193	25.3817	4.47634	0	10.4764	94.1821	76.6732	48.3304	0	11.8579	0	0	0	16.5536	0	134.065	247.227	76.3417	24.9966
BGR	4030	country	Eur	Bulgaria	2013	412	361	66389	0	0	0	0	0	1.32801	0	22.5815	174.495	71.3631	19.3623	16.4644	103.582	0	2.82368	0	8.23405	0	0	2.99393	12.157	0	107.632	23.7642	5.12077	0	10.283	90.0287	63.5564	37.2302	0	8.23405	0	0	2.99393	13.4851	0	130.213	198.26	76.4839	19.3623
BGR	4030	country	Eur	Bulgaria	2014	367	322	62193	0	0	0	0	0	1.18296	0	20.115	155.436	63.5686	17.2475	14.6661	92.2681	0	2.51527	0	7.3445	0	0	2.67049	10.8437	0	96.004	21.1968	4.56756	0	9.17207	80.3026	56.6902	33.2081	0	7.3445	0	0	2.67049	12.0266	0	116.119	176.633	68.1362	17.2475
BGR	4030	country	Eur	Bulgaria	2015	335	299	59872	0	0	0	0	0	1.07981	0	18.3611	141.883	58.0259	15.7436	13.3873	84.223	0	2.29595	0	6.81989	0	0	2.47974	10.0691	0	89.1466	19.6828	4.2413	0	8.51692	74.5667	52.6409	30.8361	0	6.81989	0	0	2.47974	11.1489	0	107.508	161.566	62.2672	15.7436
BFA	1035	country	Afr	Burkina Faso	2000	21824	79189.8	514716	20.48	208.262	28	680.886	0	0	0	1462.35	7229.19	6083.19	4037.38	790.897	1017.7	22.1417	243.521	2027.52	8034.48	624	5.92601	11691.4	2782.21	37894.3	8311.6	694.74	356.873	0	2702.55	792.339	1696.93	1574.9	2048	8242.74	652	686.812	11691.4	2782.21	37894.3	9773.95	7923.93	6440.07	4037.38
BFA	1035	country	Afr	Burkina Faso	2001	21953	75137.9	526439	18.98	204.027	28	617.322	0	0	0	1464.72	7267.52	6106.56	4161.34	805.635	1008.07	22.8893	247.93	1879.02	8214.42	603	5.82193	6571.77	2939.6	37691.3	8802.78	736.104	379.288	0	2946.11	842.449	1839.91	1686.3	1898	8418.44	631	623.144	6571.77	2939.6	37691.3	10267.5	8003.63	6485.85	4161.34
BFA	1035	country	Afr	Burkina Faso	2002	21971	75579.9	538508	17.43	196.684	28	548.994	0	0	0	1453.37	7288.47	6069.84	4293.17	813.341	988.109	23.4483	250.151	1725.57	8394.22	602	5.73139	6604.29	3109.36	36705.8	9339.43	782.647	404.249	0	3210.33	900.889	1981.65	1813.82	1743	8590.9	630	554.725	6604.29	3109.36	36705.8	10792.8	8071.12	6474.09	4293.17
BFA	1035	country	Afr	Burkina Faso	2003	21822	73500.6	551062	15.86	186.061	27	474.762	0	0	0	1433.06	7230.39	6005.15	4394.13	816.445	964.288	23.881	250.976	1570.14	8540.15	587	5.62764	4783.73	3282.24	35016.3	9896.6	831.747	430.683	0	3500.46	964.234	2135.48	1956.22	1586	8726.21	614	480.39	4783.73	3282.24	35016.3	11329.7	8062.14	6435.84	4394.13
BFA	1035	country	Afr	Burkina Faso	2004	21614	68589.8	564344	14.38	172.911	28	403.638	0	0	0	1403.47	7148.1	5911.41	4503.31	815.458	938.609	24.1961	250.524	1423.62	8552.99	584	5.54955	1079.58	3423.25	32674.6	10372.5	875.391	453.816	0	3775.5	1023.02	2247.1	2098.94	1438	8725.9	612	409.188	1079.58	3423.25	32674.6	11775.9	8023.49	6365.23	4503.31
BFA	1035	country	Afr	Burkina Faso	2005	21226	66319.7	578357	13.02	157.298	29	337.442	0	0	0	1367.54	6959.6	5809.57	4548.33	811.292	919.379	24.4162	249.11	1288.98	8245.02	586	5.44674	514.494	3451.94	30941.9	10504.8	891.044	462.492	0	3915.63	1051.28	2274.09	2186.57	1302	8402.32	615	342.889	514.494	3451.94	30941.9	11872.3	7850.64	6272.06	4548.33
BFA	1035	country	Afr	Burkina Faso	2006	20827	64449.2	591668	11.55	141.594	29	283.354	0	0	0	1333.66	6755.09	5716.79	4563.4	804.299	913.051	24.8171	250.387	1143.45	7925.89	591	5.4456	916.441	2449.05	31524.5	8781.44	909.038	471.221	0	4055.4	1083.53	2304.67	2288.12	1155	8067.48	620	288.799	916.441	2449.05	31524.5	10115.1	7664.13	6188.02	4563.4
BFA	1035	country	Afr	Burkina Faso	2007	20548	61276.8	606145	10.03	127.392	29	241.332	0	0	0	1310.11	6572.55	5672.82	4573.26	803.495	928.926	25.4153	253.671	992.97	6959.81	589	5.36947	826.769	2107.15	31461.2	7873.24	850.611	439.821	0	3842.76	1025.62	2102.34	2200.15	1003	7087.21	618	246.702	826.769	2107.15	31461.2	9183.35	7423.16	6112.64	4573.26
BFA	1035	country	Afr	Burkina Faso	2008	20300	57527.8	620802	9.29	115.272	29	210.269	0	0	0	1286.53	6423.24	5617.77	4567.28	800.683	958.349	25.9601	256.358	919.71	5945.12	588	5.32409	507.045	1852.81	31093.4	7048.01	773.249	399.826	0	3486.14	941.615	1904.94	2062.61	929	6060.39	617	215.594	507.045	1852.81	31093.4	8334.54	7196.49	6017.6	4567.28
BFA	1035	country	Afr	Burkina Faso	2009	20047	71510.3	634387	7.1	104.013	30	182.113	0	0	0	1260.67	6262.33	5550.5	4567.64	798.153	998.582	26.5223	259.383	702.9	5279.93	603	5.25251	17965.8	1143.75	30083	6636.65	729.763	377.567	0	3276.21	896.593	1801.89	2008	710	5383.95	633	187.365	17965.8	1143.75	30083	7897.32	6992.09	5928.06	4567.64
BFA	1035	country	Afr	Burkina Faso	2010	19645	53442.9	646202	6.34	94.0285	31	158.376	0	0	0	1225.04	6085.57	5429.75	4505.72	786.504	1036.44	26.7826	259.442	627.66	4998.95	616	5.1398	2863	1136.45	27349.3	6631.09	732.253	379.238	0	3296.02	907.989	1828.16	2071.61	634	5092.98	647	163.515	2863	1136.45	27349.3	7856.13	6817.82	5808.99	4505.72
BFA	1035	country	Afr	Burkina Faso	2011	19246	49735.9	654637	5.78	85.8308	31	139.174	0	0	0	1191.58	5922.54	5304.7	4430.65	775.118	1073.6	27.0445	258.976	572.22	5092.75	626	5.01596	1617.61	1200.8	23515.4	7063.85	785.724	407.246	0	3594.6	978.962	1994.68	2281.01	578	5178.58	657	144.19	1617.61	1200.8	23515.4	8255.43	6708.27	5711.95	4430.65
BFA	1035	country	Afr	Burkina Faso	2012	18926	56038.8	661748	5.13	80.3524	32	127.263	0	0	0	1163.49	5824.3	5195.37	4338.53	762.715	1112.07	27.2634	257.513	507.87	5241.14	636	4.78103	10108	1948.28	18982.1	7592.85	850.81	441.113	0	3965.66	1068.67	2172.95	2518.67	513	5321.49	668	132.044	10108	1948.28	18982.1	8756.34	6675.11	5636.49	4338.53
BFA	1035	country	Afr	Burkina Faso	2013	18652	45245.7	668536	4.45	76.1967	31.5367	118.383	0	0	0	1139.53	5756.56	5089.19	4253.63	751.912	1149.86	26.8772	253.865	440.55	5295.84	607.69	4.56821	1294.8	1839.21	15633.8	8117.79	914.185	473.97	0	4345.06	1157.49	2368.38	2752.38	445	5372.04	639.226	122.951	1294.8	1839.21	15633.8	9257.33	6670.75	5563.16	4253.63
BFA	1035	country	Afr	Burkina Faso	2014	18403	43396.9	676585	4.01	72.8832	31.1157	111.225	0	0	0	1116.73	5714.53	4981.7	4170.38	739.053	1185.43	26.4175	249.524	396.99	5072.28	584.301	4.39239	1140.12	1206.69	14528	6642.24	1036.21	537.235	0	5036.47	1322.52	2723.69	3165.72	401	5145.16	615.416	115.617	1140.12	1206.69	14528	7758.98	6750.74	5518.94	4170.38
BFA	1035	country	Afr	Burkina Faso	2015	18346	42131	687130	3.99758	70.6896	31.0193	106.019	0	0	0	1105.1	5734.72	4921.74	4134.76	732.802	1231.55	26.1941	247.413	382.798	4904.03	563.412	4.23536	1384.89	1207.99	12912.1	6656.19	1048.92	543.825	0	5144.83	1349.48	2781.31	3246.99	386.795	4974.71	594.432	110.254	1384.89	1207.99	12912.1	7761.29	6783.64	5465.56	4134.76
BDI	1040	country	Afr	Burundi	2000	10887	32739.5	276317	14.46	111.573	13	329.716	0	0	0	825.958	3350.95	3414.5	1693.22	477.424	534.983	3.20099	118.02	1431.54	5677.7	277	1.31311	2088.3	1667.03	8518.35	6696.39	525.165	305.635	0	2565.56	605.83	954.8	1424.86	1446	5789.27	290	331.029	2088.3	1667.03	8518.35	7522.35	3876.11	3720.14	1693.22
BDI	1040	country	Afr	Burundi	2001	10923	32366.9	280803	14.92	106.394	14	307.702	0	0	0	827.897	3282.14	3469.1	1739.65	488.56	546.858	3.32468	122.45	1477.08	5427.63	278	1.21721	2396.63	1668.35	8021.15	6667.53	522.97	305.925	0	2591.23	606.485	960.962	1441.81	1492	5534.02	292	308.919	2396.63	1668.35	8021.15	7495.42	3805.11	3775.03	1739.65
BDI	1040	country	Afr	Burundi	2002	11039	29662.9	288237	15.12	100.979	14	284.268	0	0	0	835.545	3232.41	3548.93	1804.89	505.699	565.209	3.49306	128.454	1496.88	5117.98	285	1.14216	195.899	2522.35	7096.31	6553.71	515.434	302.66	0	2576.66	602.691	954.534	1441.69	1512	5218.96	299	285.41	195.899	2522.35	7096.31	7389.25	3747.84	3851.59	1804.89
BDI	1040	country	Afr	Burundi	2003	11249	29056.6	298386	15.11	96.5027	14	270.941	0	0	0	848.525	3256.75	3646.79	1849	523.172	589.876	3.66739	134.669	1495.89	5201.61	292	1.10215	17.7493	1759.41	6449.9	6951.22	548.236	322.499	0	2789.33	645.198	1024.7	1557.78	1511	5298.11	306	272.043	17.7493	1759.41	6449.9	7799.75	3804.98	3969.29	1849
BDI	1040	country	Afr	Burundi	2004	11473	28781.6	310924	14.88	92.6058	15	260.209	0	0	0	860.313	3319.94	3733.52	1877.96	537.221	617.359	3.82072	140.179	1473.12	5622.15	302	1.0706	95.6411	1247.89	5928.27	6188.31	620.806	365.651	0	3233.31	734.387	1172.74	1796.21	1488	5714.76	317	261.279	95.6411	1247.89	5928.27	7048.62	3940.74	4099.17	1877.96
BDI	1040	country	Afr	Burundi	2005	11715	28394.5	325423	14.08	89.332	15	248.388	0	0	0	874.031	3402.29	3811.67	1909.66	551.001	649.844	3.97467	145.74	1393.92	5461	311	1.04676	130.614	1864.49	4836.15	6211.64	634.151	373.957	0	3340.56	755.892	1209.28	1870.77	1408	5550.33	326	249.434	130.614	1864.49	4836.15	7085.67	4036.44	4185.62	1909.66
BDI	1040	country	Afr	Burundi	2006	12006	27907.2	341092	13.12	86.8812	16	233.123	0	0	0	889.483	3489.94	3885.7	1978.28	571.573	688.554	4.14908	149.192	1298.88	5475.25	317	1.02576	180.043	1254.29	4234.76	6394.97	668.957	396.062	0	3575.17	804.403	1288.74	2017.63	1312	5562.13	333	234.149	180.043	1254.29	4234.76	7284.45	4158.9	4281.76	1978.28
BDI	1040	country	Afr	Burundi	2007	12261	27208.2	358512	12.05	83.5108	16	206.51	0	0	0	900.97	3511.29	3945.38	2089.36	603.468	732.605	4.409	155.45	1192.95	5300.58	324	1.0122	53.2789	1204.72	3746.42	6342.01	682.969	405.671	0	3689.79	829.407	1328.59	2106.8	1205	5384.1	340	207.522	53.2789	1204.72	3746.42	7242.98	4194.26	4351.05	2089.36
BDI	1040	country	Afr	Burundi	2008	12539	26737.8	376558	10.98	79.8338	18	178.465	0	0	0	910.071	3507.49	4008.71	2224.89	648.756	782.065	4.77242	164.968	1087.02	5022.13	347	1.01024	120.584	1260.1	3361.56	6437.56	680.739	405.52	0	3700.24	832.836	1333.99	2147.49	1098	5101.97	365	179.475	120.584	1260.1	3361.56	7347.63	4188.23	4414.23	2224.89
BDI	1040	country	Afr	Burundi	2009	12720	26415.2	393807	9.6	75.8742	18	154.15	0	0	0	913.706	3488.48	4044.67	2310.43	696.637	828.185	5.15771	175.108	950.4	4834.81	360	1	149.456	1249.42	3134.71	6436.43	687.435	411.372	0	3777.76	847.881	1361.84	2212.66	960	4910.68	378	155.15	149.456	1249.42	3134.71	7350.14	4175.92	4456.04	2310.43
BDI	1040	country	Afr	Burundi	2010	12974	25815.5	409278	7.74	74.8533	19	146.529	0	0	0	923.683	3578.11	4095.09	2339.16	723.134	881.499	5.3895	179.807	766.26	4632.94	370	0.98562	79.3128	1232.28	2888.65	6398.5	690.291	414.984	0	3835.66	858.455	1383.13	2264.04	774	4707.79	389	147.515	79.3128	1232.28	2888.65	7322.19	4268.4	4510.07	2339.16
BDI	1040	country	Afr	Burundi	2011	13088	25600	422200	6.26	74.9147	19	145.886	0	0	0	926.12	3701.93	4094.19	2300.26	715.068	923.041	5.36263	175.972	619.74	4558.26	381	0.972214	78.9733	1162.81	2722.42	6252.89	708.791	428.901	0	3993.17	888.328	1439	2364.79	626	4633.18	400	146.859	78.9733	1162.81	2722.42	7179.01	4410.72	4523.09	2300.26
BDI	1040	country	Afr	Burundi	2012	13169	25189.1	433207	5.21	74.4133	20	144.263	0	0	0	922.372	3820.29	4066.78	2276.73	701.493	961.534	5.29663	170.616	515.79	4796.24	391	0.955224	105.197	638.57	2752.96	5037.14	778.794	473.623	0	4474.02	983.93	1602.09	2638.79	521	4870.66	411	145.219	105.197	638.57	2752.96	5959.51	4599.09	4540.4	2276.73
BDI	1040	country	Afr	Burundi	2013	13201	24622.5	442971	4.26	72.9158	20.0486	139.269	0	0	0	916.047	3894.66	4030.44	2259.17	692.265	998.331	5.22696	168.372	421.74	4571.62	383.205	0.936181	31.5552	633.973	2566.29	4992.14	775.931	471.881	0	4508.72	986.349	1616.13	2662.08	426	4644.54	403.254	140.205	31.5552	633.973	2566.29	5908.19	4670.59	4502.32	2259.17
BDI	1040	country	Afr	Burundi	2014	13261	24075.1	452585	3.26	71.0385	20.1397	133.172	0	0	0	911.668	3945.88	4007.56	2263.25	692.126	1039.34	5.22591	168.338	322.74	3831.39	374.679	0.915351	31.1301	658.239	2490.33	5069.75	787.241	478.76	0	4630.79	1006.89	1659.27	2732.96	326	3902.43	394.819	134.087	31.1301	658.239	2490.33	5981.42	4733.12	4486.32	2263.25
BDI	1040	country	Afr	Burundi	2015	13236	23734	462790	3.25385	69.1084	20.1018	126.992	0	0	0	903.294	3977.67	3965.78	2236.29	686.228	1075.2	5.18137	166.903	318.076	3647.09	369.265	0.902124	37.4918	650.789	2392.09	5009.91	781.375	475.192	0	4639.86	1005.54	1664.89	2741.53	321.33	3716.2	389.367	127.895	37.4918	650.789	2392.09	5913.2	4759.05	4440.97	2236.29
CPV	1060	country	Afr	Cabo Verde	2000	218	235.344	12576	0.1	0	0	5.93618	0	0	0	10.3254	81.4428	39.1415	19.8093	27.0464	31.424	0.606299	2.1681	9.9	43.962	1.24653	0	28.6332	5.71487	0	65.2194	2.40509	0.848836	0	0	32.3536	31.4405	13.62	10	43.962	1.24653	5.93618	28.6332	5.71487	0	75.5448	83.8479	39.9903	19.8093
CPV	1060	country	Afr	Cabo Verde	2001	196	207.708	12316	0.1	0	0	9.5672	0	0	0	8.86213	71.7372	34.4569	13.9239	24.3036	30.6145	0.562433	1.87216	9.9	36.0843	1	0	25.3323	4.87596	0	55.7396	2.355	0.833592	0	0	30.3823	28.9632	12.2415	10	36.0843	1	9.5672	25.3323	4.87596	0	64.6017	74.0922	35.2905	13.9239
CPV	1060	country	Afr	Cabo Verde	2002	177	190.684	11952	0.1	0	0	5.1751	0	0	0	7.88429	64.0807	30.7453	15.751	21.5435	29.535	0.514281	1.67086	9.9	30.4793	1	0	25.1975	4.27587	0.570983	49.0756	2.31898	0.824293	0	0	28.7891	26.9901	11.2626	10	30.4793	1	5.1751	25.1975	4.27587	0.570983	56.9599	66.3997	31.5695	15.751
CPV	1060	country	Afr	Cabo Verde	2003	164	178.165	11552	0.1	0	0	3.09204	0	0	0	7.40168	59.4163	28.4614	15.3654	19.3143	28.8109	0.475706	1.56215	9.9	26.2465	1	0	25.0363	3.84712	1.27307	44.3449	2.28459	0.811625	0	0	27.4264	25.3805	10.6144	10	26.2465	1	3.09204	25.0363	3.84712	1.27307	51.7466	61.7009	29.273	15.3654
CPV	1060	country	Afr	Cabo Verde	2004	156	170.255	11206	0	0	0	2.66516	0	0	0	7.29233	57.3364	27.1068	13.8592	17.3366	28.4398	0.440141	1.5236	8.91	23.3909	1	0	24.8823	3.62904	1.26952	41.943	2.30011	0.819887	0	0	26.9123	24.7168	10.481	8.91	23.3909	1	2.66516	24.8823	3.62904	1.26952	49.2354	59.6365	27.9266	13.8592
CPV	1060	country	Afr	Cabo Verde	2005	152	168.034	10979	0	0	0	3.32317	0	0	0	7.43028	56.9739	26.4014	11.9764	15.6927	28.255	0.410598	1.53659	8.91	21.4043	1.72707	0	24.7559	3.56689	0.568267	41.1811	2.35474	0.840827	0	0	27.0741	24.8548	10.7956	8.91	21.4043	1.72707	3.32317	24.7559	3.56689	0.568267	48.6113	59.3286	27.2423	11.9764
CPV	1060	country	Afr	Cabo Verde	2006	152	151.758	10952	0	0	0	2.77791	0	0	0	7.73125	57.9825	26.4211	12.0486	14.6882	28.3691	0.403936	1.57726	6.93	20.1427	1	0	6.86266	3.62301	3.02915	41.6207	2.45569	0.875394	0	0	27.9231	25.7791	11.5165	6.93	20.1427	1	2.77791	6.86266	3.62301	3.02915	49.3519	60.4382	27.2965	12.0486
CPV	1060	country	Afr	Cabo Verde	2007	154	154.422	11035	0	0	0	2.4039	0	0	0	8.06798	59.5534	26.7346	12.3236	14.1418	28.737	0.408547	1.62919	6.93	18.9766	2	0	7.15323	3.67314	0.567303	41.917	2.55226	0.910336	0	1.95989	28.7471	26.7768	12.2584	6.93	18.9766	2	2.4039	7.15323	3.67314	0.567303	49.985	62.1057	27.6449	12.3236
CPV	1060	country	Afr	Cabo Verde	2008	158	154.865	11183	0	0	0	2.23078	0	0	0	8.4541	61.6467	27.2849	12.6976	14.0074	29.55	0.42458	1.70398	4.95	18.0433	2	0	7.42999	3.69024	0.566962	41.807	2.63587	0.939234	0	2.79193	29.4054	27.6895	12.9159	4.95	18.0433	2	2.23078	7.42999	3.69024	0.566962	50.2611	64.2826	28.2242	12.6976
CPV	1060	country	Afr	Cabo Verde	2009	160	156.106	11331	0	0	0	2.22374	0	0	0	8.68757	62.8775	27.4413	12.8118	13.7995	29.9847	0.438628	1.73516	4.95	17.6903	2	0	7.6803	3.64022	0.566585	41.0055	2.68178	0.954463	0	3.65131	29.6861	28.2677	13.3317	4.95	17.6903	2	2.22374	7.6803	3.64022	0.566585	49.6931	65.5593	28.3958	12.8118
CPV	1060	country	Afr	Cabo Verde	2010	159	151.823	11428	0	0	0	1.3885	0	0	0	8.68878	62.6533	26.9731	13.5868	13.467	30.0578	0.448683	1.7361	4.95	17.7669	2	0	2.55675	3.56088	0.267067	39.988	2.72345	0.969319	0	4.83414	29.8717	28.7266	13.6086	4.95	17.7669	2	1.3885	2.55675	3.56088	0.267067	48.6768	65.3767	27.9424	13.5868
CPV	1060	country	Afr	Cabo Verde	2011	156	149.515	11362	0	0	0	1.09986	0	0	0	8.54044	61.5048	26.1469	13.682	13.0347	29.8341	0.454426	1.7027	3.96	16.5055	2	0	2.53424	4.25965	1.25575	35.1577	3.90402	1.38715	0	9.42243	30.2909	26.3615	12.4762	3.96	16.5055	2	1.09986	2.53424	4.25965	1.25575	43.6981	65.4089	27.5341	13.682
CPV	1060	country	Afr	Cabo Verde	2012	150	146.113	11255	0	0	0	1.05756	0	0	0	8.18354	59.0522	24.8272	13.2621	12.4249	29.1135	0.453242	1.62587	2.97	16.0664	2	0	2.52535	4.06683	0	33.5461	4.03816	1.43638	0	10.8157	30.1223	26.1909	12.3344	2.97	16.0664	2	1.05756	2.52535	4.06683	0	41.7296	63.0903	26.2636	13.2621
CPV	1060	country	Afr	Cabo Verde	2013	143	143.628	11120	0	0	0	1.00821	0	0	0	7.77543	56.1349	23.4185	12.7145	11.8173	28.1629	0.43108	1.53712	1.72854	15.7354	1.95946	0	2.52642	3.91394	0	32.5653	4.16305	1.4808	0	10.9438	30.1236	26.2062	12.2819	1.72854	15.7354	1.95946	1.00821	2.52642	3.91394	0	40.3407	60.298	24.8993	12.7145
CPV	1060	country	Afr	Cabo Verde	2014	138	139	10984	0	0	0	0.972954	0	0	0	7.46263	53.9119	22.3651	12.3217	11.4401	27.6316	0.417319	1.47675	1.80477	14.7441	1.87838	0	0	3.66067	0	30.798	4.22293	1.5021	0	13.8609	29.2911	25.3908	11.8462	1.80477	14.7441	1.87838	0.972954	0	3.66067	0	38.2606	58.1348	23.8672	12.3217
CPV	1060	country	Afr	Cabo Verde	2015	133	134	10880	0	0	0	0.937702	0	0	0	7.14489	51.6798	21.3545	11.9015	11.0897	27.0712	0.404539	1.41606	1.73985	14.0637	1.81081	0	0	3.4408	0	29.3573	4.1432	1.47374	0	13.164	28.633	24.6699	11.5036	1.73985	14.0637	1.81081	0.937702	0	3.4408	0	36.5022	55.823	22.8283	11.9015
KHM	3050	country	Wpr	Cambodia	2000	11212	24562.1	310580	6.55	173.039	15	386.081	0	0	0	771.341	3483.16	3413.29	1484.33	674.64	678.745	3.56498	122.26	648.45	5070.61	322.706	2.93602	1355.88	1373.13	2257.15	6634.11	518.982	291.864	0	2456.27	576.704	1374.26	1679.01	655	5243.65	337.706	389.017	1355.88	1373.13	2257.15	7405.45	4002.14	3705.15	1484.33
KHM	3050	country	Wpr	Cambodia	2001	10581	21226.1	309393	6.66	146.289	16	303.023	0	0	0	720.907	3276.04	3212.69	1430.62	648.261	699.732	3.56409	117.212	659.34	4462.78	346.835	2.56694	898.347	1265.31	823.319	6217.82	491.663	274.168	0	2286.48	551.718	1303.87	1641.84	666	4609.07	362.835	305.59	898.347	1265.31	823.319	6938.72	3767.71	3486.86	1430.62
KHM	3050	country	Wpr	Cambodia	2002	10027	17947.3	313344	6.43	120.505	17	227.892	0	0	0	672.438	3096.67	2999.32	1410.75	624.841	734.281	3.5764	113.297	636.57	3670.84	375.579	2.28855	293.39	1094.3	579.512	5472.93	437.489	241.064	0	1991.94	494.257	1140.35	1516.74	643	3791.35	392.579	230.18	293.39	1094.3	579.512	6145.37	3534.16	3240.38	1410.75
KHM	3050	country	Wpr	Cambodia	2003	9673	15515.9	321371	6.08	100.545	17	169.504	0	0	0	635.43	2969.41	2819.54	1447.41	612.156	780.758	3.65006	111.513	601.92	2953.83	377.784	2.09375	117.3	924.982	772.746	4706.34	380.663	207.231	0	1696.97	433.601	973.752	1366.68	608	3054.38	394.784	171.597	117.3	924.982	772.746	5341.77	3350.08	3026.77	1447.41
KHM	3050	country	Wpr	Cambodia	2004	9376	13896.3	331321	5.67	84.6538	17	126.105	0	0	0	600.485	2853.79	2652.7	1500.52	601.606	819.625	3.73932	110.105	561.33	2555.8	374.582	1.99203	68.6125	834.736	461.857	4324.03	353.104	190.84	0	1553.48	405.91	904.522	1305.49	567	2640.46	391.582	128.097	68.6125	834.736	461.857	4924.52	3206.9	2843.54	1500.52
KHM	3050	country	Wpr	Cambodia	2005	9148	12750.1	341333	4.76	72.2483	18	99.0902	0	0	0	572.24	2741.3	2543	1524.88	595.788	863.367	3.863	109.468	471.24	2272.7	400.999	1.84726	94.3045	767.974	223.182	4060.07	334.401	180.046	0	1434.17	388.559	854.907	1265.75	476	2344.95	418.999	100.937	94.3045	767.974	223.182	4632.31	3075.7	2723.05	1524.88
KHM	3050	country	Wpr	Cambodia	2006	8970	11856.1	351763	4.02	61.9005	19	81.4801	0	0	0	548.612	2645.28	2464.05	1531.3	590.378	911.397	3.95543	108.629	397.98	2017.41	404.704	1.6321	104.373	703.666	224.234	3793.89	315.09	168.866	0	1329.56	369.642	808.269	1216.77	402	2079.31	423.704	83.1122	104.373	703.667	224.234	4342.5	2960.37	2632.92	1531.3
KHM	3050	country	Wpr	Cambodia	2007	8806	11010	362381	3.33	53.1541	18	68.3788	0	0	0	528.215	2559.18	2389.55	1530.29	583.775	960.614	4.04471	107.473	329.67	1810.18	398.764	1.42668	124.14	653.652	92.2916	3579.95	299.175	159.942	0	1247.35	353.815	779.878	1179.72	333	1863.33	416.764	69.8055	124.14	653.652	92.2916	4108.17	2858.35	2549.49	1530.29
KHM	3050	country	Wpr	Cambodia	2008	8592	10527	371928	2.66	45.6128	17	57.2257	0	0	0	504.542	2474.47	2290.39	1521.24	570.465	999.315	4.09006	104.985	263.34	1599.15	371.24	1.23766	486.384	601.17	87.7083	3323.92	279.54	149.083	0	1160.67	333.346	745.588	1124.64	266	1644.76	388.24	58.4634	486.384	601.17	87.7083	3828.46	2754.01	2439.47	1521.24
KHM	3050	country	Wpr	Cambodia	2009	8298	9784.64	378895	2.09	39.4861	17	47.6324	0	0	0	476.349	2373.09	2167.87	1489.4	551.596	1027.89	4.09414	101.502	206.91	1382.01	358.231	1.05053	655.072	542.492	141.093	3020.15	254.968	135.415	0	1045.04	304.818	687.713	1049.68	209	1421.5	375.231	48.6829	655.072	542.492	141.093	3496.5	2628.06	2303.28	1489.4
KHM	3050	country	Wpr	Cambodia	2010	7914	8396.93	382326	1.77	34.6774	17	39.957	0	0	0	444.692	2260.59	2021.69	1424.22	523.788	1045.26	4.02764	96.3228	175.23	1327.9	366.215	0.912565	261.923	319.353	84.5566	2294.36	258.428	136.956	0	1061.7	309.55	708.185	1091.65	177	1362.58	383.215	40.8695	261.923	319.353	84.5566	2739.06	2519.02	2158.65	1424.22
KHM	3050	country	Wpr	Cambodia	2011	7371	7436.7	379966	1.26	30.1909	17	33.1033	0	0	0	405.878	2106.35	1843.9	1321.31	484.67	1034.18	3.86159	89.2927	124.74	1136.11	363.229	0.774989	168.463	279.611	94.877	2049.1	233.074	123.062	0	931.798	279.575	644.109	1008.17	126	1166.31	380.229	33.8783	168.463	279.612	94.877	2454.98	2339.43	1966.96	1321.31
KHM	3050	country	Wpr	Cambodia	2012	6813	6431.29	374337	1.08	26.367	17	27.5542	0	0	0	367.95	1950.14	1671.51	1208.53	444.377	1013.24	3.66957	81.5835	106.92	957.808	367.942	0.683988	42.7314	242.46	58.8995	1807.91	207.17	109.032	0	794.427	249.376	570.069	915.861	108	984.175	384.942	28.2381	42.7314	242.46	58.8995	2175.86	2157.31	1780.54	1208.53
KHM	3050	country	Wpr	Cambodia	2013	6203	5776.32	367049	0.66	22.6952	15.4779	22.7003	0	0	0	330.609	1774.6	1500.45	1083.65	402.48	972.455	3.32359	73.8915	65.34	827.7	331.831	0.616859	36.121	221.85	29.1924	1652.36	188.008	98.9475	0	720.871	227.359	528.635	847.491	66	850.395	347.309	23.3171	36.121	221.85	29.1924	1982.97	1962.61	1599.4	1083.65
KHM	3050	country	Wpr	Cambodia	2014	5661	5361	360603	0.6	19.6534	14.1255	18.8605	0	0	0	298.026	1621.81	1351.85	974.552	365.383	926.044	3.01725	67.0809	59.4	745.13	305.298	0.567536	0	199.013	34.4302	1526.91	177.17	93.2434	0	686.019	215.245	507.407	811.171	60	764.783	319.424	19.428	0	199.013	34.4302	1824.93	1798.98	1445.09	974.552
KHM	3050	country	Wpr	Cambodia	2015	5282	4975	356899	0.55983	17.5948	13.1798	16.2992	0	0	0	274.798	1519.15	1245.19	896.917	338.84	894.467	2.79806	62.2078	55.1231	664.831	283.537	0.527083	0	183.8	28.3848	1418.87	165.105	86.8935	0	639.415	201.516	481.246	765.752	55.6829	682.426	296.717	16.8263	0	183.8	28.3848	1693.67	1684.26	1332.08	896.917
CMR	1045	country	Afr	Cameroon	2000	21876	75689.4	630429	48.77	179.615	35	563.793	0	0	0	1559.48	7105.79	7007.15	3110.69	931.827	1122.49	24.0735	187.333	4828.23	13613	746	5.17235	4636.91	2556.34	18708.2	14555.8	1406.77	757.774	0	6380.84	2135.1	2241.68	3117.61	4877	13792.6	781	568.966	4636.91	2556.34	18708.2	16115.3	8512.56	7764.92	3110.69
CMR	1045	country	Afr	Cameroon	2001	21630	77557.9	645664	50.81	171.785	35	500.813	0	0	0	1548.88	6948.45	6941.77	3160.64	937.124	1121.73	25.0279	187.962	5030.19	12631.9	756	5.19112	6951.31	3767.72	18770.1	14079.6	1361.5	735.283	0	5707.74	2073.29	2619.62	3068.42	5081	12803.7	791	506.004	6951.31	3767.72	18770.1	15628.5	8309.94	7677.06	3160.64
CMR	1045	country	Afr	Cameroon	2002	21532	69647.1	662531	51.95	163.811	36	440.491	0	0	0	1546.78	6773.33	6924.27	3286.23	956.398	1134.98	26.3966	191.366	5143.05	12004.8	762	5.28502	221.246	2437.74	19530.1	13986	1355.51	733.476	0	5625.3	2075.73	2655.04	3111.71	5195	12168.6	798	445.776	221.246	2437.74	19530.1	15532.8	8128.84	7657.75	3286.23
CMR	1045	country	Afr	Cameroon	2003	21562	68148.9	680180	52.46	155.777	36	387.363	0	0	0	1550.08	6618.08	6932.14	3465.2	982.742	1157.96	28.0261	196.174	5193.54	11150.7	761	5.41215	148.335	2359.4	19761.1	13583.4	1319.67	715.222	0	5412.48	2032.04	2620.12	3086.51	5246	11306.4	797	392.775	148.335	2359.4	19761.1	15133.5	7937.75	7647.36	3465.2
CMR	1045	country	Afr	Cameroon	2004	21687	66900.6	697345	52.5	147.598	36	342.572	0	0	0	1553.37	6511.15	6947.17	3669.83	1009.39	1186.74	29.7373	200.938	5197.5	10417.2	770	5.48197	353.944	2297	19710.6	13256.3	1290.99	700.888	0	5232.41	1999.12	2596.35	3072.84	5250	10564.8	806	348.053	353.944	2297	19710.6	14809.6	7802.14	7648.06	3669.83
CMR	1045	country	Afr	Cameroon	2005	21890	65690.1	713018	52.77	139.694	36	311.712	0	0	0	1558.81	6450.64	6986.09	3862.36	1033.39	1222.03	31.4417	205.061	5224.23	9937.02	762	5.48748	506.962	2283.17	18867.4	13187.8	1287.1	700.558	0	5165.17	2005.06	2645.87	3112.25	5277	10076.7	798	317.2	506.962	2283.17	18867.4	14746.6	7737.74	7686.65	3862.36
CMR	1045	country	Afr	Cameroon	2006	21894	64275	724959	52.24	130.053	37	281.664	0	0	0	1548.76	6316.15	6979.79	4001.84	1050.39	1253.82	33.2464	209.046	5171.76	9721.23	763	5.48758	399.05	2329.36	17084.2	13454.2	1317.36	719.916	0	5221.59	2071.13	2784.47	3232.25	5224	9851.28	800	287.152	399.05	2329.36	17084.2	15003	7633.51	7699.71	4001.84
CMR	1045	country	Afr	Cameroon	2007	21773	62740.1	735579	51.53	120.597	37	252.347	0	0	0	1536.97	6105.48	6983.77	4069.23	1076.87	1288.87	35.4492	214.883	5101.47	9434.63	761	5.39781	221.405	3604.94	14381.5	13606.9	1335.22	731.691	0	5240.31	2112.36	2878.45	3324.71	5153	9555.23	798	257.745	221.405	3604.94	14381.5	15143.9	7440.71	7715.47	4069.23
CMR	1045	country	Afr	Cameroon	2008	21613	61290.4	745286	49.82	112.023	37	227.293	0	0	0	1523.4	5895.05	6981.04	4092.97	1109.72	1324.77	37.9859	221.931	4932.18	9392.68	761	5.23406	158.451	3737.17	11873.8	14105.3	1387.41	762.079	0	5411.54	2208.5	3053.07	3501.88	4982	9504.71	798	232.527	158.451	3737.17	11873.8	15628.7	7282.46	7743.12	4092.97
CMR	1045	country	Afr	Cameroon	2009	21521	59860.2	755136	47.85	107.402	38	216.877	0	0	0	1518.93	5785.36	7003.83	4030.54	1133.74	1370.9	40.3467	227.224	4737.15	10193.1	781	5.03643	278.15	1898.34	10658.9	12665.2	1571.65	865.724	0	6131.62	2517.87	3533.79	4022.75	4785	10300.5	819	221.913	278.15	1898.34	10658.9	14184.1	7357.01	7869.55	4030.54
CMR	1045	country	Afr	Cameroon	2010	21509	57722.3	765431	42.09	104.97	38	216.073	0	0	0	1519	5787.28	7011.12	3961.32	1134.03	1425.44	41.9497	227.73	4166.91	9955.89	776	4.83755	120.24	1887.26	8974.23	12708	1602.25	885.455	0	6205.09	2576.9	3684.64	4174.62	4209	10060.9	814	220.911	120.24	1887.26	8974.23	14227	7389.54	7896.57	3961.32
CMR	1045	country	Afr	Cameroon	2011	21329	56379.5	775602	38.19	103.551	39	217.895	0	0	0	1505.59	5816.84	6946.69	3823.44	1106.07	1466.86	42.5154	222.353	3780.81	9812.88	793	4.62291	285.987	1764.79	7989	12161.3	1649.49	914.096	0	6321.09	2670.21	3871.68	4360.52	3819	9916.43	832	222.518	285.987	1764.79	7989	13666.9	7466.33	7860.78	3823.44
CMR	1045	country	Afr	Cameroon	2012	21157	54976	786501	35.99	100.133	39	208.861	0	0	0	1488.53	5771.49	6868.19	3779.85	1095.47	1505.52	43.7442	220.22	3563.01	9943.09	792	4.49836	368.364	1299.32	7739.11	10209.1	1744.21	969.099	0	6663.94	2839.62	4163.13	4677.43	3599	10043.2	831	213.359	368.364	1299.32	7739.11	11697.7	7515.7	7837.29	3779.85
CMR	1045	country	Afr	Cameroon	2013	21143	53108.2	797862	31.93	97.1093	38.9742	199.417	0	0	0	1480.68	5751.88	6834.42	3787.47	1099.26	1556.99	43.8952	220.98	3161.07	9467.06	767.583	4.35968	163.637	1311.22	7390.14	9808.54	1734.48	963.691	0	6636.23	2837.22	4149.63	4713.29	3193	9564.17	806.557	203.776	163.637	1311.22	7390.14	11289.2	7486.36	7798.11	3787.47
CMR	1045	country	Afr	Cameroon	2014	21118	51681.8	809115	29.55	93.9022	38.9281	188.875	0	0	0	1470.81	5704.61	6795.37	3812.47	1108.33	1608.1	44.2575	222.804	2925.45	8398.57	744.309	4.22748	342.385	1329.21	7180.43	9797.1	1721.34	956.393	0	6590.79	2829.14	4125.58	4736.87	2955	8492.47	783.237	193.102	342.385	1329.21	7180.44	11267.9	7425.96	7751.76	3812.47
CMR	1045	country	Afr	Cameroon	2015	21071	50277	819886	29.4842	91.8938	38.8415	182.823	0	0	0	1461.26	5695.75	6750.66	3797.17	1105.69	1651.01	44.152	222.273	2858.42	7940	727.255	4.13062	113.919	1303	7028.21	9609.33	1694.44	941.447	0	6483.96	2798.19	4065.02	4709.68	2887.9	8031.89	766.096	186.953	113.919	1303	7028.21	11070.6	7390.19	7692.1	3797.17
CAN	2090	country	Amr	Canada	2000	1189	852	321233	0.12	0	2	0	0	0	0	10.8034	463.158	157.01	53.8313	30.1292	365.609	96.1238	10.216	0	8.12145	3.14062	0	0	29.885	0	41.5525	51.2436	6.55114	0	22.6591	256.347	284.111	148.388	0.12	8.12145	5.14062	0	0	29.885	0	52.3559	514.401	163.561	53.8313
CAN	2090	country	Amr	Canada	2001	1207	798	317754	0.12	0	2	0	0	0	0	10.6751	472.622	159.088	54.7634	43.6802	370.882	82.9187	10.2511	0	2.25447	0	0	0	21.6399	0	40.4792	29.7071	26.9586	0	29.8761	237.034	251.913	158.138	0.12	2.25447	2	0	0	21.6399	0	51.1543	502.329	186.047	54.7634
CAN	2090	country	Amr	Canada	2002	1217	794	320313	0.12	0	2	0	0	0	0	10.4412	477.994	159.751	55.3734	40.8397	374.591	85.6104	10.279	1.19539	6.72929	0	0	0	20.5606	0	32.4962	29.9961	24.6073	0	32.8555	231.784	250.138	163.637	1.31539	6.72929	2	0	0	20.5606	0	42.9374	507.99	184.358	55.3734
CAN	2090	country	Amr	Canada	2003	1278	736	327655	0.12	0	2	0	0	0	0	10.5211	502.373	166.7	58.5322	37.4086	395.194	94.4186	10.7326	0	4.40549	1.12949	0	0	21.0274	0	35.0114	29.6295	29.4357	0	36.0806	221.489	227.955	129.835	0.12	4.40549	3.12949	0	0	21.0274	0	45.5325	532.003	196.136	58.5322
CAN	2090	country	Amr	Canada	2004	1350	715	337613	0.12	0	2	0	0	0	0	10.8631	532.173	175.35	61.9935	36.2789	418.113	101.825	11.2824	0	1.11816	0	0	0	17.8708	0	27.5221	32.7266	31.1002	0	31.7877	218.635	231.374	122.866	0.12	1.11816	2	0	0	17.8708	0	38.3853	564.9	206.45	61.9935
CAN	2090	country	Amr	Canada	2005	1393	729	348347	0.14	0	2	0	0	0	0	10.936	551.728	180.555	63.8301	45.2356	431.065	95.9644	11.5463	2.31392	5.35782	1.10356	0	0	17.6405	0	29.1309	32.5861	28.0962	0	35.9529	229.693	217.87	129.255	2.45392	5.35782	3.10356	0	0	17.6405	0	40.0669	584.314	208.651	63.8301
CAN	2090	country	Amr	Canada	2006	1439	710	359747	0.14	0	2	0	0	0	0	10.9163	570.108	185.297	66.2824	51.5676	447.16	93.6448	11.8844	0	3.24931	0	0	0	20.7577	0	34.5368	30.183	25.9707	0	37.9418	209.512	223.948	123.901	0.14	3.24931	2	0	0	20.7577	0	45.4531	600.291	211.268	66.2824
CAN	2090	country	Amr	Canada	2007	1451	730	372070	0.14	0	2	0	0	0	0	10.6946	574.826	185.593	67.1934	55.195	452.69	90.7025	11.9662	0	4.4065	0	0	0	20.1836	0	46.3402	34.7766	30.3509	0	40.2676	213.705	209.971	129.998	0.14	4.4065	2	0	0	20.1836	0	57.0348	609.602	215.944	67.1934
CAN	2090	country	Amr	Canada	2008	1457	749	383524	0.14	0	2	0	0	0	0	10.5215	576.985	185.099	67.8539	50.9853	456.311	95.0799	12.0236	0	2.2488	1.12708	0	0	8.53654	0	23.3218	33.142	30.1563	0	41.3323	213.539	280.755	114.841	0.14	2.2488	3.12708	0	0	8.53654	0	33.8433	610.127	215.256	67.8539
CAN	2090	country	Amr	Canada	2009	1489	728	391898	0.15	0	2	0	0	0	0	10.6515	590.601	188.334	69.432	57.8476	466.918	90.7951	12.2704	0	7.722	1.1384	0	0	25.4651	0	41.8644	33.4122	26.6835	0	42.5484	220.019	221.083	108.064	0.15	7.722	3.1384	0	0	25.4651	0	52.5159	624.013	215.018	69.432
CAN	2090	country	Amr	Canada	2010	1464	737	395675	0.21	0	2	0	0	0	0	10.2319	580.302	183.964	68.5979	58.612	460.818	87.2	12.0648	0	6.28411	1.09738	0	0	22.2417	0	32.3668	32.9728	31.544	0	38.2893	213.292	209.538	149.374	0.21	6.28411	3.09738	0	0	22.2416	0	42.5987	613.275	215.508	68.5979
CAN	2090	country	Amr	Canada	2011	1418	703	394025	0.19	0	2	0	0	0	0	9.43819	560.278	176.598	67.2186	54.5699	449.496	86.5574	11.6537	0	3.3686	3.5364	0	0	16.236	0	30.5276	34.7831	26.7901	0	41.9206	213.815	210.758	121.265	0.19	3.3686	5.5364	0	0	16.236	0	39.9658	595.061	203.388	67.2186
CAN	2090	country	Amr	Canada	2012	1356	700	387540	0.16	0	2	0	0	0	0	8.70062	536.572	168.242	64.3708	53.5637	430.389	80.9264	11.0759	0	5.58262	1.88607	0	0	20.5925	0	33.7978	32.6931	27.4311	0	39.6735	209.015	207.152	122.176	0.16	5.58262	3.88607	0	0	20.5925	0	42.4985	569.265	195.673	64.3708
CAN	2090	country	Amr	Canada	2013	1288	690	378825	0.15	0	1.89971	0	0	0	0	8.02167	509.132	158.826	61.5689	50.7932	410.384	76.7406	10.4843	0	5.50287	1.85913	0	0	20.2983	0	33.315	32.226	27.0392	0	39.1068	206.029	204.193	120.431	0.15	5.50287	3.75883	0	0	20.2983	0	41.3367	541.358	185.865	61.5689
CAN	2090	country	Amr	Canada	2014	1227	645	371732	0.15	0	1.80973	0	0	0	0	7.30919	483.154	149.975	59.4568	48.3716	393.743	73.0819	9.94852	0	5.14398	1.73788	0	0	18.9745	0	31.1423	30.1243	25.2758	0	36.5563	192.592	190.876	112.577	0.15	5.14398	3.54761	0	0	18.9745	0	38.4515	513.279	175.251	59.4568
CAN	2090	country	Amr	Canada	2015	1181	643	369043	0.144377	0	1.74189	0	0	0	0	6.87034	464.348	143.48	57.6873	46.5016	380.418	70.2566	9.55107	0	5.12803	1.73249	0	0	18.9157	0	31.0457	30.0309	25.1974	0	36.443	191.995	190.284	112.228	0.144377	5.12803	3.47438	0	0	18.9157	0	37.9161	494.379	168.677	57.6873
CAF	1070	country	Afr	Central African Republic	2000	7093	18744.9	144761	20.63	82.1794	8	480.223	0	0	0	504.258	2197.96	2176.98	930.92	305.784	348.11	1.36304	36.6015	2042.37	2597.6	178	4.9875	1623.4	987.671	6140.72	2631.12	232.968	127.342	0	981.33	309.768	370.509	517.077	2063	2679.78	186	485.21	1623.4	987.671	6140.72	3135.37	2430.92	2304.32	930.92
CAF	1070	country	Afr	Central African Republic	2001	7147	18834.2	146148	20.32	81.6155	8	475.439	0	0	0	505.131	2233.42	2182.96	947.107	307.038	347.943	1.4028	36.6323	2011.68	2538.51	180	4.82793	1486.5	997.31	6388.06	2654.72	234.626	128.916	0	995.72	312.546	376.786	524.03	2032	2620.13	188	480.267	1486.5	997.31	6388.06	3159.85	2468.04	2311.87	947.107
CAF	1070	country	Afr	Central African Republic	2002	7136	18746	146533	19.65	80.1974	8	464.614	0	0	0	500.654	2257	2164.59	954.473	305.321	343.767	1.42965	36.3019	1945.35	2489.08	179	4.62699	1382.27	662.073	6774.69	2689.8	237.044	130.925	0	1016.47	315.816	385.008	533.867	1965	2569.28	187	469.241	1382.27	662.073	6774.69	3190.45	2494.04	2295.52	954.473
CAF	1070	country	Afr	Central African Republic	2003	7093	18302.8	146255	18.71	78.3918	8	451.357	0	0	0	495.962	2240.49	2149.8	970.42	302.276	340.34	1.45029	35.8022	1852.29	2355.8	178	4.38657	1044.74	649.499	7019.17	2630.69	231.401	128.483	0	995.287	308.876	379.202	525.014	1871	2434.19	186	455.744	1044.74	649.499	7019.17	3126.65	2471.89	2278.29	970.419
CAF	1070	country	Afr	Central African Republic	2004	7057	18753.6	145809	17.54	76.6758	8	435.147	0	0	0	493.583	2200.11	2148.37	1001.32	300.337	339.016	1.47626	35.4239	1736.46	2217.36	173	4.14632	1705.31	631.986	7213.59	2560.92	224.854	125.485	0	972.381	300.684	372.997	514.455	1754	2294.03	181	439.293	1705.31	631.986	7213.58	3054.51	2424.96	2273.86	1001.32
CAF	1070	country	Afr	Central African Republic	2005	7002	17726.5	145578	16.24	74.6665	8	414.376	0	0	0	490.747	2137.78	2146.79	1040.02	299.004	337.756	1.50548	35.1056	1607.76	2080.5	172	3.92375	877.569	936.17	7114.46	2487.29	217.962	122.305	0	945.199	292.039	365.764	503.497	1624	2155.17	180	418.3	877.569	936.17	7114.46	2978.04	2355.74	2269.1	1040.02
CAF	1070	country	Afr	Central African Republic	2006	6943	16664.2	144945	14.5	72.4423	8	382.915	0	0	0	488.853	2051.8	2151.62	1096.55	301.313	337.68	1.56996	35.7517	1435.5	2095.25	173	3.66536	67.9478	632.988	7088.35	2593.69	227.866	128.049	0	996.538	307.04	385.02	529.277	1450	2167.69	181	386.58	67.9478	632.988	7088.35	3082.55	2279.67	2279.67	1096.55
CAF	1070	country	Afr	Central African Republic	2007	6913	16369	144617	13.06	70.0746	8	340.272	0	0	0	488.638	1962.32	2166.01	1176.92	309.624	339.289	1.66946	37.1243	1292.94	2113.56	174	3.42296	109.18	653.678	6596.81	2711.47	238.357	134.104	0	1054.6	321.868	406.57	558.403	1306	2183.63	182	343.695	109.18	653.678	6596.81	3200.1	2200.67	2300.12	1176.92
CAF	1070	country	Afr	Central African Republic	2008	6862	16053.4	144774	12.08	66.9175	8	272.396	0	0	0	486.963	1846.79	2176.92	1285.76	324.561	340.491	1.81095	39.3074	1195.92	2107.06	175	3.20415	149.543	1021.61	5767.74	2805.55	246.806	138.98	0	1099.84	333.96	424.004	584.183	1208	2173.98	183	275.6	149.543	1021.61	5767.74	3292.52	2093.6	2315.91	1285.76
CAF	1070	country	Afr	Central African Republic	2009	6848	15488.9	145693	10.7	64.0466	8	229.48	0	0	0	485.203	1790.16	2179.99	1359.54	336.5	341.276	1.94292	41.1592	1059.3	2260.64	177	3	35.0993	614.724	5333.54	2809.11	275.753	155.454	0	1252.21	373.929	477.433	661.731	1070	2324.69	185	232.48	35.0993	614.724	5333.54	3294.31	2065.91	2335.45	1359.54
CAF	1070	country	Afr	Central African Republic	2010	6846	15215.2	147543	9.67	62.6339	8	217.419	0	0	0	483.385	1798.22	2171.96	1372.56	337.022	341.484	2.01362	41.6337	957.33	2294.12	177	2.83318	106.21	637.465	4696.81	2937.07	291.153	164.307	0	1337.72	394.961	508.989	709.21	967	2356.75	185	220.252	106.21	637.465	4696.81	3420.46	2089.37	2336.27	1372.56
CAF	1070	country	Afr	Central African Republic	2011	6863	15751.2	150181	8.66	63.0162	8	234.731	0	0	0	485.086	1858.71	2177.74	1308.59	330.061	345.14	2.04076	41.2281	857.34	2315.21	179	2.68331	935.64	647.073	4212.71	2993.51	305.764	172.712	0	1419.13	414.92	539.344	756.132	866	2378.22	187	237.414	935.64	647.073	4212.71	3478.6	2164.47	2350.45	1308.59
CAF	1070	country	Afr	Central African Republic	2012	6903	14795.2	153752	7.81	64.0373	9	258.583	0	0	0	489.51	1919.22	2208.02	1221.13	328.267	353.916	2.10035	41.4068	773.19	2318.04	183	2.63803	211.415	886.545	3853.32	2775.89	318.85	180.313	0	1492.73	433.234	565.418	800.605	781	2382.07	192	261.221	211.415	886.545	3853.32	3265.41	2238.07	2388.34	1221.13
CAF	1070	country	Afr	Central African Republic	2013	6974	15281.4	157774	7.98	65.2216	9.09257	279.168	0	0	0	499.971	1942.71	2273.21	1142.01	340.771	368.699	2.18036	42.9841	790.02	2208.81	181.034	2.60969	836.522	837.278	3484.79	3162.79	316.125	178.772	0	1484.21	429.905	564.319	804.26	798	2274.03	190.126	281.778	836.522	837.278	3484.79	3662.77	2258.84	2451.98	1142.01
CAF	1070	country	Afr	Central African Republic	2014	6987	14402.7	161366	7.31	64.1505	9.10952	279.921	0	0	0	503.443	1945.7	2301.91	1097.08	351.713	380.046	2.25036	44.3643	723.69	2224.48	177.212	2.5546	263.278	720.968	3408.06	2874.24	332.242	187.887	0	1578.89	452.215	597.427	859.589	731	2288.63	186.322	282.476	263.278	720.968	3408.06	3377.68	2277.94	2489.8	1097.08
CAF	1070	country	Afr	Central African Republic	2015	6993	14036	164159	7.31628	62.9224	9.11734	272.116	0	0	0	504.855	1943.56	2317.27	1076.8	361.502	389.629	2.313	45.5991	708.842	2131.13	173.577	2.50219	186.633	731.68	3211.48	2863.15	331.594	187.52	0	1584.9	451.724	600.627	870.643	716.159	2194.05	182.694	274.619	186.633	731.68	3211.48	3368.01	2275.15	2504.79	1076.8
TCD	1080	country	Afr	Chad	2000	18910	54934.9	404918	18.48	193.754	24	1526.01	0	0	0	1458.02	5100.53	6091.13	2608.62	703.213	1057.06	9.47344	119.714	1829.52	14158.3	542	14.7339	3891.84	3127.32	4683.17	14306.6	1171.99	623.886	0	4878.54	1335.4	1700.53	2671.15	1848	14352	566	1540.74	3891.84	3127.32	4683.17	15764.6	6272.52	6715.01	2608.62
TCD	1080	country	Afr	Chad	2001	19326	59904.4	418306	20.13	203.229	26	1485.92	0	0	0	1499.3	5260	6215.4	2690.03	731.774	1061.81	9.92658	122.478	1992.87	13955.2	576	14.7988	6422.55	4822.91	4817.28	14620.7	1200.42	638.795	0	4977.39	1372.49	1737.16	2755.81	2013	14158.4	602	1500.72	6422.55	4822.91	4817.28	16120	6460.42	6854.2	2690.03
TCD	1080	country	Afr	Chad	2002	19822	61354.8	432800	21.64	217.733	27	1434.95	0	0	0	1558.18	5375.35	6379.43	2821.85	773.008	1075.25	10.5612	127.049	2142.36	14578.1	597	14.9216	5795.01	3333.54	5254.99	15828.1	1303.64	693.187	0	5418.31	1497.24	1888.3	3010.06	2164	14795.8	624	1449.87	5795.01	3333.54	5254.99	17386.3	6678.98	7072.62	2821.85
TCD	1080	country	Afr	Chad	2003	20376	61627.4	447815	22.95	232.232	28	1372.76	0	0	0	1625.27	5492.21	6559.58	2981.19	825.299	1091.95	11.3574	133.201	2272.05	14165	628	15.0428	4351.7	4983.81	5335.87	15939.2	1317.15	699.533	0	5441.46	1519.47	1900.68	3058.48	2295	14397.2	656	1387.81	4351.7	4983.81	5335.87	17564.5	6809.36	7259.11	2981.19
TCD	1080	country	Afr	Chad	2004	20908	65285.8	462561	23.96	242.322	30	1300.75	0	0	0	1682.39	5677.38	6684.3	3142.43	872.754	1101.26	12.0996	138.363	2372.04	14175.1	660	14.9806	6490.49	5009.62	5525.28	16522.8	1373.87	729.055	0	5642.57	1600.16	1972.79	3197.07	2396	14417.4	690	1315.73	6490.49	5009.62	5525.28	18205.1	7051.24	7413.35	3142.43
TCD	1080	country	Afr	Chad	2005	21348	63148.6	476515	24.64	248.589	30	1254.52	0	0	0	1727.55	5847	6787.11	3259.44	906.81	1108.49	12.6678	141.183	2439.36	14150.8	671	14.8054	2994.99	5062.31	5633.41	17082.1	1429.34	758.009	0	5851.25	1681.34	2047.78	3332.11	2464	14399.4	701	1269.33	2994.99	5062.31	5633.41	18809.7	7276.34	7545.12	3259.44
TCD	1080	country	Afr	Chad	2006	21800	62495.1	489885	24.77	254.172	29	1245.63	0	0	0	1771.83	6001.49	6926.95	3330.4	933.503	1122.62	13.4188	146.216	2452.23	14551.1	658	14.8485	1097.29	3478.23	5819.16	18192.1	1530.12	813.921	0	6289.32	1820.59	2200.48	3577.62	2477	14805.3	687	1260.48	1097.29	3478.23	5819.16	19964	7531.61	7740.88	3330.4
TCD	1080	country	Afr	Chad	2007	22161	62300.2	502515	24.66	257.633	31	1246.78	0	0	0	1811.92	6052.23	7114.5	3348.82	963.777	1143.5	14.2568	151.92	2441.34	13909.9	696	14.6843	309.284	5233.66	5499.47	18047.2	1525.08	813.332	0	6209.59	1833.23	2180.46	3586.91	2466	14167.6	727	1261.46	309.284	5233.66	5499.47	19859.1	7577.31	7927.83	3348.82
TCD	1080	country	Afr	Chad	2008	22499	62709.7	514848	24.17	259.616	33	1241.73	0	0	0	1847.78	6088.54	7294.76	3381.79	991.335	1163.87	15.093	157.32	2392.83	14299.9	729	14.4077	584.336	3392.01	5598.63	18341.3	1634.44	873.548	0	6655.96	1979.58	2335.82	3877.92	2417	14559.5	762	1256.14	584.336	3392.01	5598.63	20189.1	7722.98	8168.31	3381.79
TCD	1080	country	Afr	Chad	2009	22727	62065.2	527302	23.27	258.932	33	1190.14	0	0	0	1872.76	6123.97	7395.19	3471.55	1007.47	1173.24	15.7879	161.694	2303.73	13599.5	736	14	101.311	4943.87	5310.35	17788	1624.7	869.751	0	6579.75	1985.34	2317.24	3891.72	2327	13858.4	769	1204.14	101.311	4943.87	5310.35	19660.8	7748.68	8264.94	3471.55
TCD	1080	country	Afr	Chad	2010	22964	62109	540326	22.39	259.673	32	1144.13	0	0	0	1891.01	6259.69	7425.37	3565.8	1008.24	1175.07	16.2649	164.359	2216.61	13458.9	719	13.6403	263.175	4720.45	5286.52	17502.4	1679.42	899.962	0	6815.35	2067.49	2403.27	4062.76	2239	13718.6	751	1157.77	263.175	4720.45	5286.52	19393.5	7939.11	8325.33	3565.8
TCD	1080	country	Afr	Chad	2011	23086	62597.6	552308	21.63	259.565	33	1105.19	0	0	0	1898.07	6385.07	7415.25	3606.25	1007.72	1173.9	16.7384	163.6	2141.37	12930.3	744	13.1666	927.846	4833.8	5166.66	17820.5	1685.4	905.769	0	6804.99	2091.94	2408.13	4123.75	2163	13189.9	777	1118.36	927.846	4833.8	5166.66	19718.5	8070.47	8321.02	3606.25
TCD	1080	country	Afr	Chad	2012	23220	61692.3	564958	20.1	260.613	32	1077.98	0	0	0	1907.44	6543.74	7409.86	3602.61	1006.76	1177.3	17.2201	164.379	1989.9	12630.1	726	13.0366	564.974	4616.29	5169.58	17480.2	1722.47	926.962	0	6967.3	2154.73	2465.29	4265.41	2010	12890.8	758	1091.02	564.974	4616.29	5169.58	19387.6	8266.21	8336.82	3602.61
TCD	1080	country	Afr	Chad	2013	23414	60397.1	578124	17.64	260.326	32.2674	1047.92	0	0	0	1925.88	6612.77	7474.9	3642.21	1020.44	1195.58	17.4541	166.612	1746.36	12223.9	715.847	12.8543	74.6019	4196.51	5149.61	17460.2	1745.85	939.542	0	7057.12	2200.08	2498.4	4376.12	1764	12484.2	748.115	1060.77	74.6019	4196.51	5149.61	19386.1	8358.61	8414.44	3642.21
TCD	1080	country	Afr	Chad	2014	23606	59879.8	591638	17.36	259.465	32.532	1010.17	0	0	0	1945.22	6649.39	7551.41	3698	1036.55	1218.92	17.7297	169.243	1718.64	11645.4	706.866	12.693	313.44	4181.57	5063.74	17430.6	1740.49	936.658	0	7019.11	2209.49	2488.99	4412.14	1736	11904.8	739.398	1022.87	313.44	4181.57	5063.74	19375.8	8389.88	8488.07	3698
TCD	1080	country	Afr	Chad	2015	23789	58939	605315	17.4946	257.528	32.7842	968.999	0	0	0	1966.13	6632.34	7651.21	3765.44	1056.65	1249.83	18.0734	172.524	1695.68	11102.6	697.423	12.5234	168.411	4131.32	5004.99	17309.3	1736.72	934.63	0	6988.79	2220.95	2482.18	4453.52	1713.18	11360.1	730.208	981.522	168.411	4131.32	5004.99	19275.4	8369.06	8585.84	3765.44
CHL	2120	country	Amr	Chile	2000	1452	1337	254702	0	0	0	0	0	3.06114	0	36.7337	586.718	118.364	90.8138	39.7948	556.107	7.14266	13.2649	3.87353	24.8449	10.5133	0	0	52.3458	0	239.103	76.5839	7.80222	0	28.7185	379.388	255.613	258.214	3.87353	24.8449	10.5133	0	0	55.4069	0	275.836	663.302	126.166	90.8138
CHL	2120	country	Amr	Chile	2001	1394	1226	253423	0	0	0	0	0	0	0	32.4968	600.63	112.058	68.3553	70.5965	495.296	5.60289	8.96463	5.80789	13.9039	7.03954	0	0	70.0013	0	260.381	67.8007	4.66383	0	31.5904	360.767	231.864	172.181	5.80789	13.9039	7.03954	0	0	70.0013	0	292.878	668.431	116.722	68.3553
CHL	2120	country	Amr	Chile	2002	1334	1139	251617	0	0	0	0	0	0	0	36.5935	516.745	105.345	65.4248	70.9692	521.18	2.21779	15.5245	6.33193	18.6568	7.69322	0	0	50.3842	0	125.684	64.2738	7.62543	0	29.0726	397.338	281.247	150.692	6.33193	18.6568	7.69322	0	0	50.3842	0	162.278	581.019	112.97	65.4248
CHL	2120	country	Amr	Chile	2003	1322	1055	249519	0	0	0	0	0	2.27343	0	28.4179	483.104	94.3474	65.9295	98.8942	535.393	6.82029	6.82029	3.91177	25.3035	11.2925	0	0	52.1078	0	124.328	48.971	6.18749	0	20.8382	354.777	251.72	155.563	3.91177	25.3035	11.2925	0	0	54.3812	0	152.746	532.075	100.535	65.9295
CHL	2120	country	Amr	Chile	2004	1336	970	247451	0	0	0	0	0	0	0	26.5501	504.452	121.068	58.4102	105.138	503.39	8.49603	8.49603	1.14365	12.3609	11.1442	0	0	43.1408	0	119.787	51.2925	2.14115	0	27.349	343.694	239.844	118.102	1.14365	12.3609	11.1442	0	0	43.1408	0	146.337	555.744	123.21	58.4102
CHL	2120	country	Amr	Chile	2005	1326	913	245597	0	0	0	0	0	3.28489	0	38.3237	550.766	98.5467	65.6978	71.1726	486.163	6.56978	5.47481	2.3308	9.25433	9.52981	0	0	46.8915	0	104.168	49.0845	5.86144	0	22.3148	340.8	196.265	126.5	2.3308	9.25433	9.52981	0	0	50.1764	0	142.492	599.851	104.408	65.6978
CHL	2120	country	Amr	Chile	2006	1342	858	243931	0	0	0	0	0	0	0	28.6235	538.341	112.292	64.9532	81.4668	500.911	7.70632	7.70632	4.57719	3.47406	5.68033	0	0	28.8133	0	77.2031	61.4299	7.03044	0	18.3911	287.379	233.993	130.028	4.57719	3.47406	5.68033	0	0	28.8133	0	105.827	599.771	119.322	64.9532
CHL	2120	country	Amr	Chile	2007	1333	829	242449	0	0	0	0	0	2.10918	0	24.2555	549.441	90.6946	82.2579	97.0222	476.674	6.32753	4.21835	2.38002	5.80115	14.032	0	0	23.2046	0	93.5133	69.1187	9.42082	0	25.6839	297.135	186.321	102.39	2.38002	5.80115	14.032	0	0	25.3138	0	117.769	618.559	100.115	82.2579
CHL	2120	country	Amr	Chile	2008	1326	824	241115	0	0	0	0	0	1.04409	0	17.7496	564.855	77.263	66.822	105.454	478.195	7.30866	7.30866	3.78196	10.1073	7.63001	0	0	25.2351	0	104.855	48.1912	7.63001	0	28.0428	278.56	177.469	132.498	3.78196	10.1073	7.63001	0	0	26.2792	0	122.604	613.046	84.893	66.822
CHL	2120	country	Amr	Chile	2009	1319	795	239856	0	0	0	0	0	0.999242	0	21.9833	542.589	69.947	69.947	83.9364	509.614	8.99318	10.9917	2.14288	6.40276	6.37688	0	0	19.1048	0	100.7	44.4829	7.39656	0	23.4423	290.394	168.987	125.57	2.14288	6.40276	6.37688	0	0	20.104	0	122.683	587.071	77.3435	69.947
CHL	2120	country	Amr	Chile	2010	1289	815	238663	0	0	0	0	0	3.12107	0	12.4843	546.186	81.1477	63.4617	93.632	470.24	11.4439	7.28249	7.15233	3.59847	7.13002	0	0	32.1408	0	76.4402	51.3401	8.31463	0	21.5016	297.868	174.137	135.376	7.15233	3.59847	7.13002	0	0	35.2619	0	88.9245	597.527	89.4623	63.4617
CHL	2120	country	Amr	Chile	2011	1282	788	237409	0.978626	0	0	0	0	0	0	28.3802	527.479	83.1832	71.4397	68.5038	488.334	4.89313	8.80763	1.20296	1.20296	12.7778	0	0	18.7926	0	48.0329	47.4267	9.24474	0	20.8196	341.38	182.303	104.817	2.18158	1.20296	12.7778	0	0	18.7926	0	76.4131	574.906	92.4279	71.4397
CHL	2120	country	Amr	Chile	2012	1252	784	236205	0	0	0	0	0	0	0	10.7847	499.035	83.3359	59.8058	90.1989	486.29	11.7651	10.7847	1.19925	0	14.3362	0	0	22.5302	0	48.7494	46.2778	3.54298	0	16.6617	320.178	186.219	124.305	1.19925	0	14.3362	0	0	22.5302	0	59.534	545.313	86.8789	59.8058
CHL	2120	country	Amr	Chile	2013	1223	756	235115	0	0	0	0	0	0	0	18.1484	486.982	61.5029	39.3215	89.7337	510.171	11.0907	6.04946	0	2.51362	5.04453	0	0	11.3977	0	56.833	36.724	16.425	0	22.7263	279.97	193.841	130.525	0	2.51362	5.04453	0	0	11.3977	0	74.9814	523.706	77.9278	39.3215
CHL	2120	country	Amr	Chile	2014	1195	753	234226	0.304956	0	0	0	0	0	0	18.1685	481.31	72.4475	53.8035	79.5149	472.492	8.84856	8.10971	0.773463	1.20103	10.3889	0	0	17.0539	0	49.7391	42.165	9.44828	0	19.4684	304.198	182.045	116.519	1.07842	1.20103	10.3889	0	0	17.0539	0	67.9076	523.475	81.8958	53.8035
CHL	2120	country	Amr	Chile	2015	1144	752	233554	0.291941	0	0	0	0	0	0	17.3931	460.769	69.3556	51.5073	76.1214	452.327	8.47093	7.76361	0.772436	1.19943	10.3751	0	0	17.0313	0	49.6731	42.109	9.43573	0	19.4425	303.794	181.803	116.365	1.06438	1.19943	10.3751	0	0	17.0313	0	67.0662	502.878	78.7914	51.5073
CHN	3068	country	Wpr	China	2000	331419	253608	15632966	5	2433.67	83	2819.38	0	85.0487	0	45779.8	86517.2	105962	5059.12	14826.4	47633.3	2621.29	17594	495	26308.8	1628	249.54	1994.56	7565.57	6.75241	66248.9	2715.93	556.782	6681.22	10565.4	39400.5	32013.3	57177.8	500	28742.4	1711	3068.92	1994.56	7650.62	6.75241	112029	89233.1	106519	11740.3
CHN	3068	country	Wpr	China	2001	324671	229615	16152784	5.37	1992.21	84	2231.4	0	62.1945	0	42400.8	86936.4	104779	5222.78	14093.6	48647.4	2506.93	15708.6	531.63	22841	1651	232.269	2371.95	6433.97	5.82439	56777.1	2649.21	522.788	5950.8	9840.55	38552.7	29839.2	51414.9	537	24833.2	1735	2463.66	2371.95	6496.17	5.82439	99178	89585.6	105302	11173.6
CHN	3068	country	Wpr	China	2002	308734	211178	16598610	5.69	1664.52	85	1661.35	0	62.5826	0	37834.8	84796.2	99408.3	5119.49	13195	48399.1	2485.16	14016.8	563.31	20855.9	1661	234.505	1870.47	5498.52	9.23363	48883	2506.42	457.383	5663.23	9243.08	37604.5	28688.9	47438.6	569	22520.4	1746	1895.85	1870.47	5561.1	9.23363	86717.8	87302.6	99865.7	10782.7
CHN	3068	country	Wpr	China	2003	289686	192696	16940712	5.84	1450.31	85	1273.23	0	61.9499	0	34096.3	81316.7	92524.2	4837.09	11741.4	47095.9	2463.74	12734.5	578.16	18856.7	1658	236.893	2015.28	4739.01	10.934	41654.6	2419.68	437.773	5513.78	7935.72	34797.8	27733.2	44108.5	584	20307	1743	1510.12	2015.28	4800.96	10.934	75750.9	83736.3	92962	10350.9
CHN	3068	country	Wpr	China	2004	265937	177296	17157211	5.98	1257.86	84	1009.1	0	111.128	0	29922.2	76770.1	83233.7	4057.04	10384.6	45084.8	2423.91	11592.6	592.02	16891.5	1648	219.406	2015.4	4069.36	6.58519	35826.8	2526.18	395.772	5235.42	6619.37	33222.7	26906.7	41120.8	598	18149.4	1732	1228.51	2015.4	4180.49	6.58519	65749	79296.3	83629.4	9292.46
CHN	3068	country	Wpr	China	2005	241394	164707	17242426	5.98	1286.5	85	832.906	0	115.705	0	25667.8	71809.6	73488.7	3577.22	9032.26	42705.3	2329.29	10457.8	592.02	14707.2	1654	142.276	3085.56	3692.98	10.2938	31313.1	2306.5	437.641	4974.54	5489.57	30975.5	25845	39480.8	598	15993.7	1739	975.181	3085.56	3808.68	10.2938	56980.9	74116.1	73926.3	8551.77
CHN	3068	country	Wpr	China	2006	215710	154930	17119825	5.99	1187.24	82	703.232	0	145.435	0	21825.4	65751.5	64732.2	3196.43	7647.82	38932.3	2233.41	9267.02	593.01	12715.4	1614	77.619	2534.53	3598.91	7.66178	28654.1	2359.49	462.482	4725.14	4548.85	29531.9	24822.9	38684	599	13902.6	1696	780.851	2534.53	3744.35	7.66178	50479.5	68111	65194.6	7921.58
CHN	3068	country	Wpr	China	2007	190082	145686	16821417	6.22	1096.19	83	578.655	0	194.706	0	17764.8	59927.4	56420.7	2890.86	6575.37	34493.2	2021.62	8029.38	615.78	10827	1627	32.328	2730.78	3534.19	3.7201	26632.3	2286.31	448.02	4481.45	3993.71	28247.4	23061.2	37164.9	622	11923.1	1710	610.983	2730.78	3728.89	3.7201	44397.1	62213.7	56868.7	7372.31
CHN	3068	country	Wpr	China	2008	166097	136987	16445227	6.04	925.362	83	441.682	0	204.386	0	14736.9	53496.1	48506.1	2907.33	5806.12	29918.4	1880.66	7184.88	597.96	9209.24	1618	5.33658	3277.7	3621.06	4.76156	25094.2	2149.19	425.617	4415.96	3746.94	25643.3	21356.8	35820.9	604	10134.6	1701	447.019	3277.7	3825.45	4.76156	39831.1	55645.3	48931.7	7323.29
CHN	3068	country	Wpr	China	2009	146867	127185	16139204	5.22	760.596	83	315.98	0	233.95	0	12662.6	48422.3	41995.8	2703.74	5304.66	26072.4	1822.3	6484.38	516.78	8396.72	1619	10.0229	1478.47	3553.53	2.09177	23530.9	2201.57	342.125	4458.76	3460.35	23725.7	19924.2	33964.8	522	9157.31	1702	326.003	1478.47	3787.48	2.09177	36193.5	50623.9	42338	7162.5
CHN	3068	country	Wpr	China	2010	131241	120313	16005017	4.54	666.435	84	203.076	0	243.23	0	11067	44219.8	36437.8	2510.79	4951.66	23239.7	1730.65	5882.34	449.46	7660.73	1634	17.3367	839.738	3491.66	4.2176	22206.3	2119.33	301.859	4506.48	3268.44	22075.3	19011	32727.1	454	8327.16	1718	220.413	839.738	3734.89	4.2176	33273.3	46339.1	36739.7	7017.27
CHN	3068	country	Wpr	China	2011	120859	112954	16114503	4.14	596.923	85	133.734	0	229.853	0	10083.7	40987.3	32721.7	2449.73	4848.61	21540.2	1757.51	5420.59	409.86	6928.47	1649	23.6573	476.181	3279.68	7.60965	20473	2007.54	317.095	4318.32	2981.16	20219.6	18235.3	31627.5	414	7525.4	1734	157.391	476.181	3509.54	7.60965	30556.7	42994.9	33038.8	6768.04
CHN	3068	country	Wpr	China	2012	113103	106446	16391769	3.84	599.591	86	97.6727	0	221.979	0	9149.85	38644.3	30249.6	2312.54	4717.71	20362.7	1727.72	4929.49	380.16	6322.39	1664	22.1855	320.185	2964.75	3.29807	18929.3	1890.36	337.564	4036.31	2675.69	19052.2	17400.7	30446.9	384	6921.98	1750	119.858	320.185	3186.73	3.29807	28079.2	40534.6	30587.2	6348.85
CHN	3068	country	Wpr	China	2013	105373	100097	16725928	4.18	589.771	80.1224	83.6915	0	208.576	0	8080.29	36002.7	28254.1	2279.91	4499.22	19164.8	1649.79	4475.91	413.82	5505.62	1564.75	22.2584	572.165	2713.76	5.55995	17534	1724	412.408	3671.91	2524.51	17736.2	16410.9	29285.1	418	6095.4	1644.87	105.95	572.165	2922.34	5.55995	25614.3	37726.7	28666.5	5951.82
CHN	3068	country	Wpr	China	2014	100075	92973	16961912	4.04	552.596	76.0939	91.0187	0	188.99	0	7144.98	33958	27262.5	2315.53	4443.76	18255.5	1615.13	4166.88	399.96	4806.73	1453.39	17.0938	1222.28	2423.29	3.58314	16050.3	1513.89	486.632	3301.57	2367.16	16249.1	15197.3	27480.7	404	5359.33	1529.48	108.112	1222.28	2612.28	3.58314	23195.3	35471.9	27749.1	5617.09
CHN	3068	country	Wpr	China	2015	93435	88139	16988246	3.77194	515.931	71.0451	84.9796	0	176.45	0	6670.91	31704.9	25453.6	2161.89	4148.92	17044.2	1507.97	3890.4	379.165	4592.28	1377.82	16.3311	495.449	2315.18	3.35914	15334.2	1446.35	464.921	3154.27	2261.55	15524.2	14519.3	26254.6	382.937	5108.21	1448.86	101.311	495.449	2491.63	3.35914	22005.1	33151.2	25918.5	5316.16
COL	2130	country	Amr	Colombia	2000	11036	9672	817513	8.1258	0	0	2.32166	0	27.8599	0	480.583	4819.76	1719.19	1095.82	914.733	1873.58	17.4124	76.6147	41.5608	1262.34	31.2792	1.28967	0	377.922	98.5938	2150.87	172.53	92.4862	0	1324.49	1280.79	1569.52	1268.32	49.6866	1262.34	31.2792	3.61133	0	405.782	98.5938	2631.45	4992.29	1811.67	1095.82
COL	2130	country	Amr	Colombia	2001	10742	9303	819965	3.77442	0	2.51628	2.51628	0	41.5186	0	392.54	4448.78	1450.64	1382.7	962.477	1940.05	35.2279	79.2628	45.1054	839.15	51.9492	1.23954	0	351.686	137.657	1870.43	153.576	54.4907	0	1652.63	1320.64	1539.9	1284.55	48.8799	839.15	54.4655	3.75582	0	393.205	137.657	2262.97	4602.36	1505.13	1382.7
COL	2130	country	Amr	Colombia	2002	10548	9110	830549	0	0	0	5.52179	0	5.52179	0	462.45	4431.24	1406.68	1058.8	1000.82	2073.43	24.8481	78.6855	44.418	1157.15	26.7833	0	0	353.933	118.1	1475.62	188.825	63.0564	0	1374.05	1414.84	1457.41	1435.81	44.418	1157.15	26.7833	5.52179	0	359.455	118.1	1938.07	4620.06	1469.73	1058.8
COL	2130	country	Amr	Colombia	2003	10386	8954	844380	0	0	0	5.68473	0	14.2118	0	407.879	4118.59	1520.67	1024.67	1028.94	2180.09	19.8966	65.3744	67.9348	1213.47	12.4271	2.76803	0	345.226	98.6694	1590.47	168.638	58.0474	0	1294.47	1396	1445.8	1260.09	67.9348	1213.47	12.4271	8.45276	0	359.438	98.6694	1998.34	4287.22	1578.71	1024.67
COL	2130	country	Amr	Colombia	2004	10255	8686	854559	0	0	0	1.44355	0	17.3226	0	437.397	3519.38	1406.02	1514.29	974.398	2241.84	23.0968	119.815	67.7161	987.825	10.0262	1.44278	0	318.554	69.474	1611	140.843	56.2052	0	1160.14	1480.89	1540.12	1241.76	67.7161	987.825	10.0262	2.88633	0	335.877	69.474	2048.4	3660.22	1462.23	1514.29
COL	2130	country	Amr	Colombia	2005	10016	8348	856028	0	0	0	2.88687	0	8.66061	0	405.605	3754.38	1268.78	1426.11	931.016	2105.97	27.4253	85.1627	59.2214	831.185	30.7757	1.48773	0	352.679	54.335	1567.28	200.369	32.5301	0	1247.44	1366.85	1377.69	1226.15	59.2214	831.185	30.7757	4.37461	0	361.34	54.335	1972.89	3954.74	1301.31	1426.11
COL	2130	country	Amr	Colombia	2006	9644	8042	845977	0	0	2.98483	2.98483	0	7.46209	0	441.755	3451.96	1173.04	1237.21	982.01	2252.06	5.96967	86.5602	46.0371	706.057	14.2976	0	0	335.291	57.7168	1637.27	164.921	55.897	0	1110.28	1403.2	1287	1224.02	46.0371	706.057	17.2825	2.98483	0	342.753	57.7168	2079.02	3616.88	1228.94	1237.21
COL	2130	country	Amr	Colombia	2007	9105	7748	827725	0	0	1.39114	0	0	8.34683	0	367.26	3004.86	1183.86	1292.37	1036.4	2129.83	11.1291	69.5569	51.5951	722.309	8.80379	1.47147	0	245.266	63.9758	1518.29	165.976	63.2841	0	949.967	1397.54	1386.09	1173.44	51.5951	722.309	10.1949	1.47147	0	253.613	63.9758	1885.55	3170.83	1247.14	1292.37
COL	2130	country	Amr	Colombia	2008	8614	7329	805038	1.34573	0	0	1.34573	0	4.03718	0	308.172	3087.1	1160.02	1016.02	919.132	2033.39	8.07436	75.3607	26.0567	488.72	15.8522	1.44571	0	226.506	29.3226	1308.58	206.317	98.1913	0	1031.64	1591.57	1225.6	1079.2	27.4024	488.72	15.8522	2.79144	0	230.543	29.3226	1616.76	3293.41	1258.21	1016.02
COL	2130	country	Amr	Colombia	2009	8146	6924	783314	0	0	0	0	0	12.7303	0	328.16	2871.4	998.624	994.381	910.926	1932.18	29.7041	67.8951	36.8741	477.454	16.8652	0	0	225.689	28.4063	1230.31	230.064	95.1452	0	848.166	1370.21	1385.57	979.249	36.8741	477.454	16.8652	0	0	238.419	28.4063	1558.46	3101.46	1093.77	994.381
COL	2130	country	Amr	Colombia	2010	7667	6640	766669	1.5805	0	0	1.5805	0	9.48299	0	256.041	2675.78	730.19	847.147	940.397	2114.71	17.3855	72.7029	29.8103	347.006	1.57559	1.57559	0	184.056	46.1799	1115.79	323.087	86.2818	0	878.416	1434.48	1279.68	912.062	31.3908	347.006	1.57559	3.15609	0	193.539	46.1799	1371.83	2998.87	816.472	847.147
COL	2130	country	Amr	Colombia	2011	7346	6397	757331	0	0	0	0	0	2.98436	0	271.577	2618.78	732.66	1025.13	662.528	1953.26	19.3983	59.6872	27.6191	274.182	25.8777	0	0	165.434	20.1734	1148.17	348.315	115.469	0	769.052	1425.38	1195.77	881.559	27.6191	274.182	25.8777	0	0	168.419	20.1734	1419.74	2967.09	848.129	1025.13
COL	2130	country	Amr	Colombia	2012	7076	6114	752779	0	0	2.84634	0	0	5.69268	0	303.135	2369.58	563.575	1105.8	673.159	1968.24	27.0402	56.9268	22.9056	240.62	71.9416	4.93689	0	124.463	20.9751	1082.64	344.919	148.753	0	770.512	1337.65	1168.56	775.129	22.9056	240.62	74.7879	4.93689	0	130.156	20.9751	1385.78	2714.5	712.329	1105.8
COL	2130	country	Amr	Colombia	2013	6837	5935	751368	0.4579	0	0.905697	0.4579	0	5.55448	0	257.97	2371.02	626.087	924.706	702.334	1869.43	19.7127	58.3668	24.8817	266.805	31.4739	2.06313	0	146.627	20.6595	1038.58	315.665	109.338	0	750.114	1302.38	1130.39	796.024	25.3396	266.805	32.3796	2.52103	0	152.181	20.6595	1296.55	2686.69	735.425	924.706
COL	2130	country	Amr	Colombia	2014	6603	5761	750391	0.442228	0	0.874699	0.442228	0	5.36438	0	249.141	2289.87	604.659	893.057	678.296	1805.45	19.038	56.3692	24.1629	259.097	30.5647	2.00353	0	142.391	17.5259	1008.58	306.545	106.179	0	728.443	1264.75	1097.73	773.026	24.6051	259.097	31.4394	2.44575	0	147.755	17.5259	1257.72	2596.42	710.838	893.057
COL	2130	country	Amr	Colombia	2015	6356	5578	747774	0.425686	0	0.841979	0.425686	0	5.16371	0	239.821	2204.21	582.04	859.651	652.923	1737.91	18.3259	54.2605	23.4013	250.931	29.6013	1.94037	0	137.903	15.5604	976.789	296.883	102.832	0	705.482	1224.89	1063.13	748.66	23.8269	250.931	30.4432	2.36606	0	143.066	15.5604	1216.61	2501.1	684.872	859.651
COM	1090	country	Afr	Comoros	2000	849	1170	20311	0	8.66243	1	26.5967	0	0	0	58.2507	313.132	223.121	127.65	38.9589	47.7758	0.13259	3.72002	0.003663	240.375	24.8999	0	0	64.0292	173.794	314.353	29.2125	15.5396	0	130.023	41.0477	54.607	82.1153	0.003663	249.037	25.8999	26.5967	0	64.0293	173.794	372.604	342.344	238.661	127.65
COM	1090	country	Afr	Comoros	2001	864	1187	20679	0	8.29954	1	23.6485	0	0	0	59.3803	309.689	227.553	139.507	41.6534	49.1234	0.143447	4.00195	0.003861	239.594	25.1376	0	0	65.5677	167.681	322.776	30.0244	16.0384	0	136.156	42.4211	57.1719	84.4289	0.003861	247.893	26.1376	23.6485	0	65.5677	167.681	382.157	339.714	243.592	139.507
COM	1090	country	Afr	Comoros	2002	874	1212	21015	0	7.76847	1	19.9094	0	0	0	60.1373	302	231.661	151.409	45.3779	50.1911	0.158172	4.3871	0.004059	239.485	22.8628	0	0	67.3728	166.607	331.99	30.9685	16.5841	0	144.759	44.0629	60.4637	86.839	0.004059	247.254	23.8628	19.9094	0	67.3728	166.607	392.128	332.968	248.245	151.409
COM	1090	country	Afr	Comoros	2003	881	1229	21336	0	7.30025	1	17.1853	0	0	0	60.6652	295.743	235.15	158.181	49.4553	51.3299	0.174369	4.81551	0.004158	237.888	25.4568	0	0	68.9546	161.952	339.843	31.7853	17.0745	0	149.093	45.5577	62.3394	89.0524	0.004158	245.188	26.4568	17.1853	0	68.9546	161.952	400.508	327.529	252.225	158.181
COM	1090	country	Afr	Comoros	2004	887	1236	21678	0	7.08445	1	15.8934	0	0	0	60.8591	296.66	236.415	159.762	51.6228	52.4504	0.184161	5.06812	0.004257	232.419	26.7014	0	0	69.6483	162.481	342.923	32.1701	17.3204	0	151.975	46.4394	63.6544	90.2644	0.004257	239.503	27.7014	15.8934	0	69.6482	162.481	403.782	328.83	253.736	159.762
COM	1090	country	Afr	Comoros	2005	898	1227	22059	0	7.06537	1	15.6743	0	0	0	61.2439	304.288	237.679	159.329	52.2656	54.0924	0.188734	5.17415	0.004158	223.705	27.9496	0	0	69.3885	160.981	341.651	32.1048	17.329	0	152.509	46.5854	64.2099	90.5831	0.004158	230.77	28.9496	15.6743	0	69.3885	160.981	402.894	336.393	255.008	159.329
COM	1090	country	Afr	Comoros	2006	903	1215	22462	0	7.10605	1	15.6553	0	0	0	61.0921	313.129	236.261	156.685	51.0608	55.6144	0.19223	5.20401	0.004257	214.663	28.0261	0	0	69.137	157.46	339.993	31.9899	17.3968	0	153.497	46.8453	64.974	91.0127	0.004257	221.769	29.0261	15.6553	0	69.137	157.46	401.085	345.119	253.658	156.685
COM	1090	country	Afr	Comoros	2007	909	1200	22902	0	7.15419	1	15.6735	0	0	0	61.1341	321.79	235.694	153.364	50.1931	57.535	0.197037	5.26618	0.012375	204.948	28.0514	0	0	68.6675	155.427	336.783	31.7457	17.3695	0	153.637	46.8976	65.3865	91.0744	0.012375	212.102	29.0514	15.6735	0	68.6675	155.427	397.917	353.535	253.063	153.364
COM	1090	country	Afr	Comoros	2008	909	1188	23365	0	7.1496	1	15.2943	0	0	0	60.7936	328.345	233.555	149.098	48.9851	59.2876	0.200436	5.29167	0.026334	196.451	28.1377	0	0	68.5889	151.491	335.082	31.662	17.403	0	154.393	47.1667	66.004	91.5942	0.026334	203.601	29.1377	15.2943	0	68.5889	151.491	395.875	360.007	250.958	149.098
COM	1090	country	Afr	Comoros	2009	910	1165	23834	0	7.06677	1	14.7503	0	0	0	60.5663	332.768	232.084	146.064	48.5307	61.5621	0.206832	5.40039	0.110682	193.539	29.6815	0	0	58.4349	151.212	310.324	32.478	17.9156	0	159.463	48.6652	68.15	95.0261	0.110682	200.605	30.6815	14.7503	0	58.4349	151.212	370.891	365.246	249.999	146.064
COM	1090	country	Afr	Comoros	2010	914	1141	24298	0	6.97838	1	14.1327	0	0	0	60.5563	336.66	231.514	144.82	48.5494	64.0044	0.215678	5.56944	1.20404	179.193	29.4637	0	0	45.4722	207.236	269.733	31.2868	17.3251	0	154.389	47.1618	66.0164	92.5193	1.20404	186.171	30.4637	14.1327	0	45.4722	207.236	330.289	367.947	248.839	144.82
COM	1090	country	Afr	Comoros	2011	912	1115	24722	0	6.80635	1	13.2166	0	0	0	60.1256	337.356	229.369	143.511	48.4097	66.2687	0.22378	5.71292	5.94	186.28	29.8338	0	0	46.3837	114.52	283.984	33.8669	18.8339	0	169.773	51.368	72.8676	101.349	5.94	193.087	30.8338	13.2166	0	46.3837	114.52	344.109	371.223	248.203	143.511
COM	1090	country	Afr	Comoros	2012	910	1094	25146	0.2	6.66524	1	12.4463	0	0	0	59.6807	338.329	227.1	142.044	48.1212	68.3596	0.231589	5.82221	19.8	165.37	29.5066	0	0	41.9605	163.037	259.542	31.308	17.4434	0	155.994	47.7635	67.69	94.5839	20	172.036	30.5066	12.4463	0	41.9605	163.037	319.223	369.637	244.544	142.044
COM	1090	country	Afr	Comoros	2013	907	1063	25542	0.201162	6.52319	0.996703	11.7768	0	0	0	59.1256	339.36	224.281	140.333	47.7402	70.6565	0.229755	5.77611	19.915	152.78	28.3773	0	0	41.2314	167.172	251.523	30.1685	16.8085	0	150.696	46.2625	66.0079	92.0582	20.1162	159.303	29.374	11.7768	0	41.2314	167.172	310.649	369.528	241.09	140.333
COM	1090	country	Afr	Comoros	2014	898	1039	25883	0.202331	6.33868	0.986813	10.9968	0	0	0	58.2132	337.953	220.172	137.694	47.0869	72.4322	0.226611	5.69707	20.0307	145.586	28.1303	0	0	41.7552	150.927	251.233	29.9637	16.6944	0	150.001	46.1855	66.214	92.2781	20.2331	151.925	29.1171	10.9968	0	41.7552	150.927	309.446	367.917	236.867	137.694
COM	1090	country	Afr	Comoros	2015	889	1008	26158	0.203506	6.16047	0.976923	10.2806	0	0	0	57.2951	336.378	216.068	135.105	46.4256	74.2667	0.223428	5.61705	20.1471	135.573	27.1945	0	0	40.4756	149.954	243.101	29.0863	16.2055	0	145.837	45.0645	64.94	90.4215	20.3506	141.734	28.1714	10.2806	0	40.4756	149.954	300.396	365.464	232.273	135.105
COG	1100	country	Afr	Congo	2000	3890	10345.9	117167	9.19	27.0792	8	79.9505	0	0	0	269.392	1360.44	1212.37	445.41	194.138	241.813	1.74134	40.4739	909.81	1691.13	165	1.51716	1003.8	281.037	1977.66	1933	199.888	103.38	0	938.869	327.094	351.049	462.682	919	1718.21	173	81.4677	1003.8	281.037	1977.66	2202.39	1560.33	1315.75	445.41
COG	1100	country	Afr	Congo	2001	3923	10884.7	119982	9.1	26.3247	8	73.0473	0	0	0	270.13	1377.44	1208.59	467.23	194.086	246.381	1.81434	40.8624	900.9	1694.19	171	1.47043	1293.27	293.111	2034.24	2003.58	208.15	107.936	0	982.411	344.079	367.022	483.319	910	1720.52	179	74.5177	1293.27	293.111	2034.24	2273.71	1585.59	1316.52	467.23
COG	1100	country	Afr	Congo	2002	3901	11184.3	122300	8.85	24.8355	8	63.9023	0	0	0	266.456	1372.57	1184.27	488.84	190.479	250.447	1.85449	40.4937	876.15	1630.4	170	1.40636	1664.47	296.403	2007.03	2010.06	209.783	109.127	0	993.582	350.45	372.283	493.189	885	1655.24	178	65.3086	1664.47	296.403	2007.03	2276.51	1582.35	1293.4	488.84
COG	1100	country	Afr	Congo	2003	3846	10126.8	124469	8.51	22.9189	7	54.3859	0	0	0	260.904	1354.77	1146.33	509.855	184.359	255.546	1.86804	39.5507	842.49	1525.5	167	1.34643	927.407	292.73	1887.52	1972.84	206.856	107.972	0	980.195	349.33	369.519	496.09	851	1548.42	174	55.7324	927.407	292.73	1887.52	2233.74	1561.63	1254.3	509.855
COG	1100	country	Afr	Congo	2004	3759	9539.12	126988	8.06	20.9478	7	46.0116	0	0	0	251.348	1334.39	1092.03	524.402	173.864	261.5	1.83232	37.6165	797.94	1410.9	160	1.27867	780.958	289.631	1695.37	1922.69	202.545	106.112	0	962.092	345.9	365.473	498.239	806	1431.85	167	47.2903	780.958	289.631	1695.37	2174.04	1536.94	1198.14	524.402
COG	1100	country	Afr	Congo	2005	3698	8306.5	130212	7.65	19.2412	7	39.4283	0	0	0	244.384	1310.07	1054.49	533.908	168.796	274.377	1.84914	36.8106	757.35	1288.76	161	1.21626	86.6556	283.145	1450	1857.08	196.555	103.396	0	927.403	339.586	356.322	498.036	765	1308	168	40.6446	86.6556	283.145	1450	2101.46	1506.62	1157.88	533.908
COG	1100	country	Afr	Congo	2006	3620	7747.18	133580	7.32	17.585	7	33.5326	0	0	0	236.096	1276.86	1011.73	539.222	163.298	289.915	1.84222	35.5996	724.68	1161.89	154	1.1668	130.598	272.075	1181.27	1774.52	188.834	99.5859	0	888.588	329.963	346.1	493.909	732	1179.48	161	34.6994	130.598	272.075	1181.27	2010.62	1465.7	1111.31	539.222
COG	1100	country	Afr	Congo	2007	3537	7193.6	137613	6.86	16.0794	7	28.5199	0	0	0	227.914	1236.61	972.703	537.787	159.063	307.95	1.84763	34.6698	679.14	1047.06	155	1.10556	138.438	260.054	955.429	1694.51	180.928	95.6663	0	843.981	318.699	334.239	489.347	686	1063.14	162	29.6255	138.438	260.054	955.429	1922.42	1417.53	1068.37	537.787
COG	1100	country	Afr	Congo	2008	3464	6486.19	141972	6.13	14.8877	7	24.5906	0	0	0	220.101	1205.6	932.999	534.975	153.347	329.118	1.83378	33.4145	606.87	932.545	150	1.05345	14.1671	243.382	775.702	1600.13	171.451	90.8793	0	794.655	304.466	321.095	479.789	613	947.433	157	25.6441	14.1671	243.382	775.702	1820.23	1377.05	1023.88	534.975
COG	1100	country	Afr	Congo	2009	3377	5990.21	146173	5.81	13.8774	7	21.5663	0	0	0	211.983	1169.46	894.41	521.261	147.573	350.1	1.81652	32.146	575.19	881.494	152	1	42.8402	163.077	685.744	1299.98	172.092	91.4534	0	795.332	308.149	324.847	497.014	581	895.371	159	22.5663	42.8402	163.077	685.744	1511.96	1341.55	985.863	521.26
COG	1100	country	Afr	Congo	2010	3282	5549.77	149879	5.77	12.9841	8	19.0261	0	0	0	202.656	1129.4	856.348	505.297	141.917	367.911	1.798	30.8929	571.23	780.237	153	0.943062	50.5738	148.13	584.692	1204.8	161.223	85.9096	0	731.895	291.146	307.393	478.595	577	793.222	161	19.9691	50.5738	148.13	584.692	1407.46	1290.62	942.258	505.297
COG	1100	country	Afr	Congo	2011	3209	5307.29	153521	5.4	12.2925	8	17.1544	0	0	0	196.243	1096.59	827.948	489.933	137.996	385.609	1.79925	30.0363	534.6	707.898	156	0.880081	159.984	133.191	519.474	1126.33	153.872	82.2558	0	688.14	279.247	296.936	468.476	540	720.191	164	18.0344	159.984	133.191	519.474	1322.58	1250.46	910.204	489.934
COG	1100	country	Afr	Congo	2012	3119	5048.33	156743	5.22	11.638	8	15.5573	0	0	0	189.176	1058.93	797.961	471.011	133.799	396.824	1.79514	29.0922	516.78	655.581	161	0.83681	143.975	121.023	474.418	1059.49	149.512	80.1807	0	614.716	273.411	333.682	463.724	522	667.219	169	16.3941	143.975	121.023	474.418	1248.67	1208.44	878.142	471.011
COG	1100	country	Afr	Congo	2013	3063	4773.38	159525	4.86	11.1815	7.85636	14.4602	0	0	0	184.588	1034.09	777.648	456.831	131.102	410.121	1.75895	28.5057	481.14	639.455	152.61	0.793201	116.479	78.991	462.337	862.913	152.872	81.9825	0	636.761	281.38	344.373	481.291	486	650.637	160.466	15.2534	116.479	78.991	462.337	1047.5	1186.96	859.631	456.831
COG	1100	country	Afr	Congo	2014	3011	4480.46	161860	4.78	10.7887	7.72299	13.5709	0	0	0	180.358	1012.02	758.633	444.114	128.442	420.921	1.72326	27.9273	473.22	547.019	145.483	0.756159	41.0237	72.0031	434.742	823.047	149.339	80.088	0	622.053	276.672	339.048	475.967	478	557.807	153.206	14.3271	41.0237	72.0031	434.742	1003.41	1161.36	838.721	444.114
COG	1100	country	Afr	Congo	2015	2948	4321	163793	4.67999	10.3871	7.5614	12.6774	0	0	0	175.58	987.718	737.051	430.854	125.177	427.418	1.67945	27.2174	455.307	508.771	139.976	0.727536	49.6118	69.1714	409.823	795.144	144.947	77.7327	0	601.746	270.288	331.14	466.615	459.987	519.158	147.537	13.4049	49.6118	69.1714	409.823	970.724	1132.67	814.784	430.854
COK	5060	country	Wpr	Cook Islands	2000	4	3	407	0	0	0	0	0	0	0	0.0902395	1.47393	0.620795	0.338118	0.463932	0.968449	0.00749736	0.0370348	0	0.165657	0	0	0	0.100728	0	0.662119	0.128002	0.0816233	0	0.270488	0.679617	0.500723	0.411042	0	0.165657	0	0	0	0.100728	0	0.752359	1.60194	0.702418	0.338118
COK	5060	country	Wpr	Cook Islands	2001	3	3	390	0	0	0	0	0	0	0	0.0642406	1.10786	0.461914	0.247172	0.345995	0.739678	0.00551706	0.0276197	0	0.155121	0	0	0	0.0982727	0	0.644158	0.128521	0.0865416	0	0.259846	0.695751	0.510669	0.42112	0	0.155121	0	0	0	0.0982727	0	0.708399	1.23638	0.548455	0.247172
COK	5060	country	Wpr	Cook Islands	2002	3	3	374	0	0	0	0	0	0	0	0.0612982	1.11111	0.458747	0.241028	0.343128	0.75171	0.00559923	0.0273757	0	0.141396	0	0	0	0.0958841	0	0.629981	0.139005	0.0850064	0	0.243473	0.714732	0.520907	0.429616	0	0.141396	0	0	0	0.0958842	0	0.691279	1.25012	0.543753	0.241028
COK	5060	country	Wpr	Cook Islands	2003	3	2	359	0	0	0	0	0	0	0	0.0586919	1.11389	0.455502	0.233197	0.341607	0.764084	0.00570402	0.027327	0	0.0861078	0	0	0	0.0621803	0	0.4061	0.0962838	0.0578165	0	0.152074	0.489827	0.357114	0.292497	0	0.0861078	0	0	0	0.0621803	0	0.464792	1.21017	0.513318	0.233197
COK	5060	country	Wpr	Cook Islands	2004	3	2	350	0	0	0	0	0	0	0	0.0567914	1.11739	0.452702	0.225995	0.339205	0.774569	0.00602279	0.0273227	0	0.0795991	0	0	0	0.0604453	0	0.394784	0.0928286	0.06626	0	0.143404	0.501347	0.364146	0.297186	0	0.0795991	0	0	0	0.0604453	0	0.451575	1.21022	0.518962	0.225995
COK	5060	country	Wpr	Cook Islands	2005	2	3	345	0	0	0	0	0	0	0	0.0367314	0.747242	0.300029	0.14569	0.225069	0.52292	0.00408976	0.0182307	0	0.113844	0	0	0	0.0877161	0	0.576638	0.148734	0.0974542	0	0.207124	0.767426	0.551862	0.449202	0	0.113844	0	0	0	0.0877161	0	0.613369	0.895975	0.397483	0.14569
COK	5060	country	Wpr	Cook Islands	2006	2	2	349	0	0	0	0	0	0	0	0.0354074	0.749219	0.298209	0.139846	0.225001	0.52988	0.00418363	0.018255	0	0.0722645	0	0	0	0.0562715	0	0.371611	0.102666	0.0672433	0	0.132659	0.523903	0.372585	0.300797	0	0.0722645	0	0	0	0.0562715	0	0.407018	0.851884	0.365453	0.139846
COK	5060	country	Wpr	Cook Islands	2007	2	2	357	0	0	0	0	0	0	0	0.0342662	0.7516	0.296604	0.134769	0.224359	0.5358	0.00426748	0.0183342	0	0.0718662	0	0	0	0.0541672	0	0.353899	0.102098	0.0668202	0	0.132407	0.532019	0.381265	0.305458	0	0.0718662	0	0	0	0.0541672	0	0.388165	0.853698	0.363424	0.134769
COK	5060	country	Wpr	Cook Islands	2008	2	2	367	0	0	0	0	0	0	0	0.0328626	0.753808	0.295028	0.130666	0.223464	0.541611	0.00434657	0.0182135	0	0.0721698	0	0	0	0.0517738	0	0.340486	0.103977	0.0679796	0	0.132876	0.541783	0.384627	0.304327	0	0.0721698	0	0	0	0.0517738	0	0.373349	0.857785	0.363008	0.130666
COK	5060	country	Wpr	Cook Islands	2009	2	2	375	0	0	0	0	0	0	0	0.0314591	0.755664	0.293386	0.126837	0.222919	0.547158	0.00443247	0.0181436	0	0.0660571	0	0	0	0.0600886	0	0.293728	0.147692	0.085223	0	0.180677	0.544899	0.348835	0.2728	0	0.0660571	0	0	0	0.0600886	0	0.325187	0.903356	0.37861	0.126837
COK	5060	country	Wpr	Cook Islands	2010	2	2	379	0	0	0	0	0	0	0	0.0301744	0.757378	0.291724	0.123145	0.222441	0.552404	0.00451968	0.0182135	0	0.059596	0	0	0	0.0581379	0	0.276975	0.158927	0.09139	0	0.170496	0.555819	0.353821	0.274837	0	0.059596	0	0	0	0.0581379	0	0.30715	0.916305	0.383114	0.123145
COK	5060	country	Wpr	Cook Islands	2011	2	2	377	0	0	0	0	0	0	0	0.0288321	0.759612	0.290343	0.120688	0.220723	0.557204	0.00458104	0.0180163	0	0.0556126	0	0	0	0.0561845	0	0.268772	0.159217	0.0912585	0	0.161668	0.565746	0.362795	0.278747	0	0.0556126	0	0	0	0.0561845	0	0.297604	0.918828	0.381602	0.120688
COK	5060	country	Wpr	Cook Islands	2012	2	1	374	0	0	0	0	0	0	0	0.0278066	0.761604	0.288909	0.118467	0.2195	0.561376	0.0043566	0.0179794	0	0.0250233	0	0	0	0.0273323	0	0.130054	0.079713	0.0500532	0	0.0750953	0.286961	0.184192	0.141577	0	0.0250233	0	0	0	0.0273323	0	0.15786	0.841317	0.338963	0.118467
COK	5060	country	Wpr	Cook Islands	2013	2	1	365	0	0	0	0	0	0	0	0.0268148	0.763092	0.287329	0.116446	0.218165	0.565947	0.00433011	0.0178753	0	0.0236151	0	0	0	0.0263849	0	0.125296	0.0806784	0.0506593	0	0.0719513	0.290946	0.187447	0.143022	0	0.0236151	0	0	0	0.0263849	0	0.152111	0.843771	0.337988	0.116446
COK	5060	country	Wpr	Cook Islands	2014	2	1	358	0	0	0	0	0	0	0	0.026171	0.764145	0.285614	0.114758	0.2169	0.570229	0.004305	0.0178783	0	0.022367	0	0	0	0.0255809	0	0.121212	0.0811805	0.0509747	0	0.069088	0.293926	0.190586	0.145086	0	0.022367	0	0	0	0.0255809	0	0.147383	0.845325	0.336589	0.114758
COK	5060	country	Wpr	Cook Islands	2015	2	1	353	0	0	0	0	0	0	0	0.0255781	0.764762	0.283769	0.113376	0.21569	0.57466	0.00428098	0.0178837	0	0.0214879	0	0	0	0.024756	0	0.117052	0.0814406	0.051138	0	0.0670367	0.296646	0.193524	0.146918	0	0.0214879	0	0	0	0.024756	0	0.14263	0.846203	0.334907	0.113376
CRI	2140	country	Amr	Costa Rica	2000	603	419	78291	0	0	0	0	0	1.1105	0	18.8785	226.541	71.0718	41.0884	28.8729	209.884	3.33149	2.22099	2.39256	35.8898	1.19603	0	0	8.60479	0	55.4037	23.9256	4.78561	0	19.0176	114.233	112.978	40.573	2.39256	35.8898	1.19603	0	0	9.71529	0	74.2822	250.467	75.8574	41.0884
CRI	2140	country	Amr	Costa Rica	2001	566	372	76438	0	0	0	0	0	1.01252	0	23.288	219.717	57.7138	47.5886	30.3757	184.279	2.02504	0	1.9609	25.9409	3.95175	0	0	7.16146	0	45.218	16.0166	3.98169	0	11.8214	113.383	90.6603	51.9036	1.9609	25.9409	3.95175	0	0	8.17398	0	68.506	235.734	61.6955	47.5886
CRI	2140	country	Amr	Costa Rica	2002	533	333	74028	0	0	0	0	0	3.03416	0	21.2391	243.744	43.4896	27.3074	31.3529	159.799	1.01139	2.02277	0	15.0752	0.992393	0	0	14.3097	0	39.4221	16.0675	1.0096	0	20.0085	107.4	73.7018	45.0128	0	15.0752	0.992393	0	0	17.3438	0	60.6612	259.811	44.4992	27.3074
CRI	2140	country	Amr	Costa Rica	2003	508	287	71560	0	0	0	0	0	0	0	23.3214	216.99	50.6986	35.489	27.3772	151.082	2.02794	1.01397	0	21.713	0.908504	0	0	4.51974	0	33.499	8.1082	2.70273	0	6.36815	103.183	57.4296	48.5678	0	21.713	0.908504	0	0	4.51974	0	56.8203	225.098	53.4013	35.489
CRI	2140	country	Amr	Costa Rica	2004	488	266	69718	0	0	0	0	0	0	0	15.8057	201.522	45.4413	32.5992	24.6964	162.996	1.97571	2.96356	0	16.8831	1.016	0	0	2.91838	0	31.7365	5.77197	2.03199	0	10.9167	70.3506	83.9907	40.3841	0	16.8831	1.016	0	0	2.91838	0	47.5421	207.294	47.4733	32.5992
CRI	2140	country	Amr	Costa Rica	2005	483	241	68959	0	0	0	0	0	0	0	11.9259	184.852	51.679	28.821	26.8333	175.907	0.993827	1.98765	0.944104	15.4754	0.944104	0	0	6.70116	0	39.5389	9.6259	5.78787	0	9.56149	75.783	43.0424	33.5956	0.944104	15.4754	0.944104	0	0	6.70116	0	51.4649	194.478	57.4669	28.821
CRI	2140	country	Amr	Costa Rica	2006	481	240	69691	0	0	0	0	0	0	0	18.3883	178.076	65.8109	47.4225	27.0986	142.268	0	1.93561	0	8.62006	5.74235	0	0	5.74671	0	22.1195	10.5385	3.83694	0	12.6247	79.3114	70.9942	20.4656	0	8.62006	5.74235	0	0	5.74671	0	40.5079	188.615	69.6478	47.4225
CRI	2140	country	Amr	Costa Rica	2007	486	250	71483	0	0	0.949219	0	0	0	0	12.3398	202.184	46.5117	39.8672	17.0859	165.164	0.949219	0.949219	0.929963	12.7725	4.54395	0	0	6.43917	0	30.3467	14.7383	0.929963	0	11.8005	90.9297	42.3396	34.2298	0.929963	12.7725	5.49317	0	0	6.43917	0	42.6865	216.922	47.4417	39.8672
CRI	2140	country	Amr	Costa Rica	2008	494	263	73710	0	0	0	0	0	3.06832	0	14.3188	188.19	58.2981	36.8199	35.7971	152.393	4.0911	1.02277	0	8.47312	5.31038	0	0	9.48821	0	19.0939	13.6367	3.16274	0	11.6649	96.209	65.7466	30.2145	0	8.47312	5.31038	0	0	12.5565	0	33.4127	201.827	61.4609	36.8199
CRI	2140	country	Amr	Costa Rica	2009	498	268	75483	0	0	0	0	0	1.21168	0	6.05839	182.964	64.219	12.1168	21.8102	205.985	2.42336	1.21168	0	11.1613	1.24805	0	0	7.41719	0.223637	18.5785	8.64153	3.69674	0	11.1139	104.117	72.8602	28.9414	0	11.1613	1.24805	0	0	8.62887	0.223637	24.6369	191.605	67.9157	12.1168
CRI	2140	country	Amr	Costa Rica	2010	503	269	76183	0	0	0	0	0	1.21339	0	10.9573	188.399	61.3637	11.5445	19.0689	206.622	2.40169	1.42967	0.222635	9.02707	2.15637	0	0	7.15001	0	23.4141	14.0609	2.75383	0	12.0698	99.7986	69.5939	28.7528	0.222635	9.02707	2.15637	0	0	8.36341	0	34.3715	202.46	64.1175	11.5445
CRI	2140	country	Amr	Costa Rica	2011	491	269	75506	0	0	0	0	0	1.16953	0	15.2209	187.401	56.8091	10.7365	16.0456	200.305	1.93126	1.38064	0	8.11928	1.57705	0	0	7.16485	0	21.7803	15.1025	2.3407	0	12.1276	101.905	71.0776	27.8055	0	8.11928	1.57705	0	0	8.33437	0	37.0012	202.503	59.1498	10.7365
CRI	2140	country	Amr	Costa Rica	2012	480	265	73793	0	0	0	0	0	1.12412	0	19.1101	186.604	52.8337	10.1171	13.4895	194.473	1.12412	1.12412	0	12.0682	0	0	0	8.45554	0	14.5542	13.1809	3.61261	0	10.9701	105.122	72.389	24.6474	0	12.0682	0	0	0	9.57967	0	33.6642	199.785	56.4463	10.1171
CRI	2140	country	Amr	Costa Rica	2013	458	259	71498	0	0	0	0	0	0	0	10.1527	197.414	54.1478	11.2808	13.5369	166.956	2.25616	2.25616	0	2.57497	0	0	0	5.13536	0	28.2453	20.4977	1.27291	0	12.8356	93.4179	69.0009	26.0193	0	2.57497	0	0	0	5.13536	0	38.398	217.912	55.4207	11.2808
CRI	2140	country	Amr	Costa Rica	2014	437	253	69351	0	0	0	0	0	0.683837	0	13.5177	174.921	50.1041	9.82931	13.1248	171.657	1.64842	1.51433	0	7.12993	0.49285	0	0	6.57177	0	20.7591	15.6547	2.27432	0	11.4772	95.8196	67.7901	25.0304	0	7.12993	0.49285	0	0	7.25561	0	34.2768	190.575	52.3784	9.82931
CRI	2140	country	Amr	Costa Rica	2015	421	242	67871	0	0	0	0	0	0.658799	0	13.0227	168.516	48.2696	9.46943	12.6442	165.372	1.58807	1.45889	0	6.81993	0.471422	0	0	6.28604	0	19.8565	14.9741	2.17544	0	10.9782	91.6535	64.8427	23.9421	0	6.81993	0.471422	0	0	6.94484	0	32.8793	183.49	50.445	9.46943
HRV	4038	country	Eur	Croatia	2000	294	143	53471	0	0	0	0	0	0	0	13.475	127.4	26.95	22.05	17.15	85.75	1.225	0	0	1.48615	0	0	0	5.99698	0	10.5078	10.4816	2.99849	0	4.53703	45.7081	26.266	35.0179	0	1.48615	0	0	0	5.99698	0	23.9828	137.882	29.9485	22.05
HRV	4038	country	Eur	Croatia	2001	268	135	50485	0	0	0	0	0	0	0	7.17857	126.821	21.5357	10.7679	19.1429	80.1607	2.39286	0	0	2.37884	0	0	0	6.89115	0	7.14401	13.3903	2.37884	0	1.15139	56.6847	23.359	21.6217	0	2.37884	0	0	0	6.89115	0	14.3226	140.212	23.9145	10.7679
HRV	4038	country	Eur	Croatia	2002	228	127	45638	0	0	0	0	0	0	0	1.16923	106.4	32.7385	12.8615	9.35385	61.9692	1.16923	2.33846	0	1.1944	1.1827	0	0	5.94859	0	3.5481	14.2392	5.94859	0	3.59494	47.8969	32.3115	11.1351	0	1.1944	1.1827	0	0	5.94859	0	4.71733	120.639	38.687	12.8615
HRV	4038	country	Eur	Croatia	2003	189	115	40154	0	0	0	0	0	0	0	5.84536	87.6804	11.6907	23.3814	7.79381	48.7113	2.92268	0.974227	0	1.46662	0	0	0	2.98249	0	5.925	11.93	4.44911	0	1.4938	39.6615	28.1097	18.9818	0	1.46662	0	0	0	2.98249	0	11.7704	99.6104	16.1398	23.3814
HRV	4038	country	Eur	Croatia	2004	161	102	35837	0	0	0	0	0	0	0	8.09497	67.4581	12.5922	16.1899	9.89385	44.9721	1.79888	0	0	0	1.21607	0	0	1.21607	0	1.21607	7.55136	1.21607	0	1.27712	37.8334	26.1715	24.3023	0	0	1.21607	0	0	1.21607	0	9.31105	75.0095	13.8083	16.1899
HRV	4038	country	Eur	Croatia	2005	143	97	33948	0	0	0	0	0	0	0	6.69006	36.7953	18.3977	11.7076	14.2164	51.0117	0	4.18129	0	0	0	0	0	7.84711	0	8.10506	3.3262	1.19472	0	2.13148	40.2476	20.6535	13.4943	0	0	0	0	0	7.84711	0	14.7951	40.1215	19.5924	11.7076
HRV	4038	country	Eur	Croatia	2006	141	93	35222	0	0	0	0	0	0	0	4.43396	47	15.9623	10.6415	15.0755	47	0	0.886792	0	1.28209	0	0	0	1.28209	0	5.07552	10.0454	0	0	2.51134	40.0451	17.7141	15.0444	0	1.28209	0	0	0	1.28209	0	9.50948	57.0454	15.9623	10.6415
HRV	4038	country	Eur	Croatia	2007	152	90	38894	0	0	0	0	0	0	0	6.37126	38.2275	12.7425	21.8443	23.6647	47.3293	1.82036	0	0	1.67468	0	0	0	0	0	6.96483	7.23092	3.61546	0	3.61546	27.9672	20.3885	18.5429	0	1.67468	0	0	0	0	0	13.3361	45.4585	16.358	21.8443
HRV	4038	country	Eur	Croatia	2008	166	89	43683	0	0	0	0	0	0	0	5.60811	53.8378	7.85135	17.9459	25.7973	49.3514	3.36487	2.24324	0	3.78218	2.49216	0	0	3.7236	0	4.92574	11.1708	0	0	1.23143	26.2174	24.0483	11.4084	0	3.78218	2.49216	0	0	3.7236	0	10.5338	65.0086	7.85135	17.9459
HRV	4038	country	Eur	Croatia	2009	177	86	47760	0	0	0	0	0	0	0	1.89305	52.0588	13.2513	10.4118	31.2353	67.2032	0	0.946524	0	0	0	0	0	5.4987	0	4.36661	6.82486	0	0	0	29.9815	26.4215	12.9068	0	0	0	0	0	5.4987	0	6.25966	58.8837	13.2513	10.4118
HRV	4038	country	Eur	Croatia	2010	174	89	49835	0	0	0	0	0	0	0	3.65035	38.9371	9.73427	18.2517	52.3217	45.021	0	6.08392	0	0	1.18079	0	0	5.60075	0	3.98116	4.20056	2.58097	0	6.34274	35.5347	23.065	6.51335	0	0	1.18079	0	0	5.60075	0	7.63151	43.1376	12.3152	18.2517
HRV	4038	country	Eur	Croatia	2011	163	85	49336	0	0	0	0	0	0	0	2.27972	38.7552	15.958	10.2587	53.5734	42.1748	0	0	0	0	0	0	0	4.87443	0	0	6.47223	4.84742	0	8.07004	24.1967	29.5498	6.98942	0	0	0	0	0	4.87443	0	2.27972	45.2275	20.8055	10.2587
HRV	4038	country	Eur	Croatia	2012	145	84	46931	0	0	0	0	0	0	0	2.87129	38.7624	15.7921	8.61386	38.7624	38.7624	0	1.43564	0	0	0	0	0	7.91568	0	1.6043	6.20557	1.49849	0	7.70406	28.6167	21.2338	9.2214	0	0	0	0	0	7.91568	0	4.47559	44.968	17.2906	8.61386
HRV	4038	country	Eur	Croatia	2013	126	79	43418	0	0	0	0	0	0	0	3.9685	22.8189	8.92913	5.95276	53.5748	27.7795	1.98425	0.992126	0	0	0	0	0	2.59868	0	6.48772	0	3.88903	0	2.5807	23.8503	30.7009	8.89261	0	0	0	0	0	2.59868	0	10.4562	22.8189	12.8182	5.95276
HRV	4038	country	Eur	Croatia	2014	108	74	40011	0	0	0	0	0	0	0	2.37377	24.5821	9.98766	6.09712	36.8495	26.8375	0.560913	0.711391	0	0	0	0	0	4.51519	0	2.47954	3.70452	3.10323	0	5.41623	22.872	24.3965	7.51277	0	0	0	0	0	4.51519	0	4.85331	28.2866	13.0909	6.09712
HRV	4038	country	Eur	Croatia	2015	98	67	37620	0	0	0	0	0	0	0	2.15398	22.306	9.06288	5.53257	33.4375	24.3526	0.508977	0.645521	0	0	0	0	0	4.08808	0	2.24498	3.35409	2.80968	0	4.90389	20.7085	22.0887	6.8021	0	0	0	0	0	4.08808	0	4.39896	25.66	11.8726	5.53257
CUB	2150	country	Amr	Cuba	2000	650	642	154819	0	0	0	0	0	0	0	20.1863	197.826	137.267	84.7826	31.2888	167.547	3.02795	8.07453	0	19.3824	0	0	0	46.8778	0	61.1635	14.9436	10.4186	0	34.1072	186.667	167.447	100.993	0	19.3824	0	0	0	46.8778	0	81.3498	212.77	147.686	84.7826
CUB	2150	country	Amr	Cuba	2001	627	593	153033	0	0	0	0	0	3.51589	0	51.5664	154.699	123.056	65.6299	44.5346	164.075	5.85981	14.0636	0	20.32	0	0	0	34.6412	0	60.9883	20.339	5.97033	0	16.7607	173.704	158.945	101.331	0	20.32	0	0	0	38.1571	0	112.555	175.038	129.026	65.6299
CUB	2150	country	Amr	Cuba	2002	593	550	148245	0	0	0	0	0	1.01022	0	61.6235	138.4	104.053	68.6951	49.5009	157.595	5.05111	7.07155	2.23502	13.4101	0	0	0	17.6362	0	52.1569	13.3125	7.74937	0	6.60746	177.855	156.75	102.288	2.23502	13.4101	0	0	0	18.6464	0	113.78	151.713	111.802	68.6951
CUB	2150	country	Amr	Cuba	2003	538	517	141567	0	0	0	0	0	1.01128	0	53.5977	136.523	85.9586	64.7218	41.4624	142.59	2.02256	10.1128	0.992208	15.8659	0	0	0	26.7731	0	47.6117	19.8276	12.894	0	19.8568	132.205	147.619	93.3545	0.992208	15.8659	0	0	0	27.7844	0	101.209	156.35	98.8526	64.7218
CUB	2150	country	Amr	Cuba	2004	485	485	134811	0	0	0	0	0	2.22989	0	51.2874	111.494	95.8851	60.2069	27.8736	123.759	5.57471	6.68966	1.97273	11.8161	0	0	0	20.744	0	41.5568	9.8028	10.8601	0	35.601	147.905	127.506	77.2356	1.97273	11.8161	0	0	0	22.9739	0	92.8442	121.297	106.745	60.2069
CUB	2150	country	Amr	Cuba	2005	440	456	129317	0	0	0	0	0	2.18362	0	33.8462	108.089	53.4988	60.0496	49.1315	120.099	3.27543	9.8263	0	18.5276	0	0	0	25.8422	0	53.6895	11.1388	7.3888	0	30.5363	127.902	118.616	62.3585	0	18.5276	0	0	0	28.0259	0	87.5357	119.228	60.8876	60.0496
CUB	2150	country	Amr	Cuba	2006	402	443	125526	0	0	0	0	0	0	0	31.7966	115.831	59.0508	49.9661	37.4746	99.9322	2.27119	5.67797	0	13.7932	0	0	0	21.1343	0	56.763	22.337	8.66919	0	31.77	106.237	109.844	72.4524	0	13.7932	0	0	0	21.1343	0	88.5596	138.167	67.72	49.9661
CUB	2150	country	Amr	Cuba	2007	381	420	122834	0	0	0	0	0	3.37168	0	39.3363	96.6549	41.5841	66.3097	44.9558	84.292	0	4.49558	1.1456	11.3519	0	0	0	15.6415	0	47.4095	19.1224	9.12069	0	17.8357	115.407	122.644	60.3217	1.1456	11.3519	0	0	0	19.0131	0	86.7458	115.777	50.7048	66.3097
CUB	2150	country	Amr	Cuba	2008	351	426	121073	0	0	0	0	0	0	0	33.8767	100.689	47.0509	50.815	40.4638	69.6354	3.76408	4.70509	1.25443	15.5015	0	0	0	20.6986	0	39.1573	16.7559	18.0104	0	18.0104	99.2202	129.802	67.5897	1.25443	15.5015	0	0	0	20.6986	0	73.034	117.445	65.0613	50.815
CUB	2150	country	Amr	Cuba	2009	336	420	119951	0	0	0	0	0	0.976744	0	41.0233	96.6977	49.814	45.907	17.5814	78.1395	2.93023	2.93023	0	10.6308	0	0	0	12.7965	0	66.0105	14.9278	17.0591	0	15.9806	98.5203	130.243	53.8313	0	10.6308	0	0	0	13.7732	0	107.034	111.625	66.8731	45.907
CUB	2150	country	Amr	Cuba	2010	322	414	119196	0	0	0	0	0	1.93976	0	28.1265	95.0482	52.3735	46.5542	29.0964	61.1024	1.93976	5.81928	0	11.9759	0	0	0	14.3189	0	46.6885	15.5773	15.6208	0	15.7077	112.486	129.223	52.4019	0	11.9759	0	0	0	16.2587	0	74.815	110.626	67.9943	46.5542
CUB	2150	country	Amr	Cuba	2011	309	409	118778	0	0	0	0	0	3.1938	0	26.3488	91.8217	47.1085	40.7209	30.3411	63.0775	4.7907	1.5969	0	7.93381	0	0	0	20.4946	0	49.9599	14.7653	17.0353	0	26.1585	106.238	121.184	45.2298	0	7.93381	0	0	0	23.6884	0	76.3088	106.587	64.1438	40.7209
CUB	2150	country	Amr	Cuba	2012	297	396	118820	0	0	0	0	0	0	0	23.4968	97.7468	36.6551	24.4367	22.557	84.5886	4.69937	2.81962	0	9.3995	0	0	0	21.883	0	56.2025	35.4037	12.4743	0	10.4478	87.502	103.451	59.2364	0	9.3995	0	0	0	21.883	0	79.6993	133.151	49.1293	24.4367
CUB	2150	country	Amr	Cuba	2013	285	395	118911	0	0	0	0	0	0	0	21.4216	93.1373	42.8431	33.5294	34.4608	53.0882	2.79412	3.72549	1.06179	9.6061	0	0	0	14.9317	0	55.633	21.4024	7.48252	0	13.9358	97.2041	111.387	62.3556	1.06179	9.6061	0	0	0	14.9317	0	77.0545	114.54	50.3257	33.5294
CUB	2150	country	Amr	Cuba	2014	284	381	118513	0	0	0	0	0	0.975254	0	22.6612	90.2325	40.282	31.5031	27.9264	63.9285	3.88888	2.60231	0.344073	8.5746	0	0	0	18.1732	0	51.4566	22.8828	11.6634	0	15.8912	92.3039	106.62	53.0905	0.344073	8.5746	0	0	0	19.1485	0	74.1178	113.115	51.9454	31.5031
CUB	2150	country	Amr	Cuba	2015	270	377	117263	0	0	0	0	0	0.927178	0	21.5441	85.7844	38.2963	29.9501	26.5497	60.7771	3.69717	2.47403	0.34046	8.48458	0	0	0	17.9824	0	50.9163	22.6425	11.5409	0	15.7243	91.3348	105.5	52.5331	0.34046	8.48458	0	0	0	18.9096	0	72.4604	108.427	49.8372	29.9501
CYP	3080	country	Eur	Cyprus	2000	40	44	12420	0	0	0	0	0	0	0	0.609424	15.6705	4.89123	2.22882	0.429619	11.9427	3.85055	0.37717	0.053064	0.325975	1	0	0	1.42624	0	3.8867	1.82383	2.09336	0	0.964199	14.3411	11.692	6.39355	0.053064	0.325975	1	0	0	1.42624	0	4.49612	17.4943	6.98458	2.22882
CYP	3080	country	Eur	Cyprus	2001	36	39	12092	0	0	0	0	0	0	0	0.518518	14.0378	4.33697	2.00889	0.375118	10.9074	3.48024	0.335056	0.051777	0.267172	1	0	0	1.19283	0	3.23107	1.6668	1.8889	0	0.645579	12.914	10.5522	5.58959	0.051777	0.267172	1	0	0	1.19283	0	3.74959	15.7046	6.22587	2.00889
CYP	3080	country	Eur	Cyprus	2002	33	37	11850	0	0	0	0	0	0	0	0.460489	12.7886	3.91601	1.85392	0.381412	10.1397	3.15373	0.30619	0.051183	0.236908	1	0	0	1.08215	0	2.91736	1.73315	1.66898	0	0.489736	12.3448	10.1796	5.2962	0.051183	0.236908	1	0	0	1.08215	0	3.37785	14.5217	5.58499	1.85392
CYP	3080	country	Eur	Cyprus	2003	30	35	11709	0	0	0	0	0	0	0	0.400524	11.5685	3.51506	1.69545	0.367512	9.33347	2.84426	0.275228	0.049995	0.202776	1	0	0	0.981564	0	2.53139	1.99063	1.64644	0	0.370412	11.8855	9.52651	4.81481	0.049995	0.202776	1	0	0	0.981564	0	2.93191	13.5591	5.1615	1.69545
CYP	3080	country	Eur	Cyprus	2004	29	32	11678	0	0	0	0	0	0	0	0.373461	11.1524	3.36528	1.64241	0	9.10805	3.09515	0.263223	0.049104	0.174554	1	0	0	0.854148	0	2.19572	1.51342	1.84974	0	0.20032	10.9569	8.83623	4.3699	0.049104	0.174554	1	0	0	0.854148	0	2.56918	12.6658	5.21502	1.64241
CYP	3080	country	Eur	Cyprus	2005	28	29	11752	0	0	0	0	0	0	0	0.344331	10.7054	3.20897	1.60089	0	8.90522	2.98315	0.251987	0.048411	0.149458	1	0	0	0.734967	0	1.88376	2.19083	0.893884	0	0.0450491	10.0154	8.11985	3.91843	0.048411	0.149458	1	0	0	0.734967	0	2.22809	12.8963	4.10285	1.60089
CYP	3080	country	Eur	Cyprus	2006	28	28	12006	0	0	0	0	0	0	0	0.331799	10.6716	3.17876	1.60757	0.737694	8.98917	2.23327	0.250104	0.047916	0.13371	0.987811	0	0	0.677727	0	1.68284	1.5209	1.85888	0	0	9.75808	7.68497	3.64716	0.047916	0.13371	0.987811	0	0	0.677727	0	2.01464	12.1925	5.03763	1.60757
CYP	3080	country	Eur	Cyprus	2007	27	26	12362	0	0	0	0	0	0	0	0.305204	10.2562	3.03652	1.5573	0.493235	8.75712	2.35591	0.238488	0.047619	0.116627	0.874951	0	0	0.594573	0	1.47671	2.55935	0.639838	0	0	9.15386	7.21742	3.31905	0.047619	0.116627	0.874951	0	0	0.594573	0	1.78192	12.8156	3.67635	1.5573
CYP	3080	country	Eur	Cyprus	2008	27	25	12754	0	0	0	0	0	0	0	0.296786	10.2184	3.00753	1.5672	2.83225	8.84024	0	0.237591	0.047421	0.10624	0.807331	0	0	0.546118	0	1.3607	2.11417	1.00294	0	0	8.85633	7.00507	3.15369	0.047421	0.10624	0.807331	0	0	0.546118	0	1.65749	12.3326	4.01047	1.5672
CYP	3080	country	Eur	Cyprus	2009	26	23	13092	0	0	0	0	0	0	0	0.27896	9.79608	2.86769	1.52386	1.61424	8.59401	1.0974	0.227761	0.04752	0.0905718	0.698079	0	0	0.471152	0	1.17806	2.19053	0.847409	0	0	8.26049	6.42431	2.79188	0.04752	0.0905718	0.698079	0	0	0.471152	0	1.45702	11.9866	3.7151	1.52386
CYP	3080	country	Eur	Cyprus	2010	25	22	13306	0	0	0	0	0	0	0	0.269213	9.40079	2.73949	1.47113	0	8.3077	2.59247	0.219205	0.047718	0.0831655	0.641557	0	0	0.428932	0	1.08653	1.3441	1.64279	0	0	7.97433	6.14018	2.61069	0.047718	0.0831655	0.641557	0	0	0.428932	0	1.35575	10.7449	4.38228	1.47113
CYP	3080	country	Eur	Cyprus	2011	24	21	13395	0	0	0	0	0	0	0	0.26297	8.99942	2.613	1.42012	0	8.01128	2.48192	0.211295	0.048015	0.0772456	0.592191	0	0	0.388962	0	1.00288	2.33937	0.607001	0	0	7.69292	5.82783	2.42358	0.048015	0.0772456	0.592191	0	0	0.388962	0	1.26585	11.3388	3.22	1.42012
CYP	3080	country	Eur	Cyprus	2012	23	20	13358	0	0	0	0	0	0	0	0.258726	8.59476	2.48914	1.37043	0.945205	7.70713	1.43098	0.203634	0.048708	0.072296	0.548168	0	0	0.351008	0	0.924475	1.88084	1.03063	0	0	7.41291	5.4992	2.23176	0.048708	0.072296	0.548168	0	0	0.351008	0	1.1832	10.4756	3.51977	1.37043
CYP	3080	country	Eur	Cyprus	2013	21	19	13230	0	0	0	0	0	0	0	0.241471	7.81702	2.26039	1.26055	0.864392	7.06094	1.30863	0.1866	0.0495	0.0672399	0.505144	0	0	0.314833	0	0.848118	1.85854	1.01841	0	0	7.12947	5.17195	2.03679	0.0495	0.0672399	0.505144	0	0	0.314833	0	1.08959	9.67556	3.2788	1.26055
CYP	3080	country	Eur	Cyprus	2014	20	18	13073	0	0	0	0	0	0	0	0.235852	7.4155	2.14222	1.2097	0.825393	6.74287	1.24959	0.178876	0.055539	0.0633134	0.47242	0	0	0.286548	0	0.789185	1.8016	0.987208	0	0	6.79474	4.86491	1.88454	0.055539	0.0633134	0.47242	0	0	0.286548	0	1.02504	9.21709	3.12943	1.2097
CYP	3080	country	Eur	Cyprus	2015	19	16	12930	0	0	0	0	0	0	0	0.225539	7.01842	2.02635	1.15619	0.785614	6.42873	1.18937	0.169791	0.049368	0.0544138	0.404983	0	0	0.239051	0	0.672502	1.66737	0.913656	0	0	6.11545	4.28601	1.59719	0.049368	0.0544138	0.404983	0	0	0.239051	0	0.898041	8.68579	2.94001	1.15619
CZE	4045	country	Eur	Czech Republic	2000	276	215	70746	0	0	0	0	0	0	0	3.61572	91.5983	53.0306	13.2576	53.0306	57.8515	2.41048	1.20524	0	0.99555	0	0	0	8.10016	0	17.3769	13.3042	8.14541	0	21.4948	40.8175	52.1306	52.6349	0	0.99555	0	0	0	8.10016	0	20.9926	104.902	61.176	13.2576
CZE	4045	country	Eur	Czech Republic	2001	275	197	74390	0	0	0	0	0	0	0	5.36585	79.1463	40.2439	5.36585	61.7073	79.1463	0	4.02439	0	0	0	0	0	8.79089	0	19.5884	17.7609	4.01323	0	15.6349	54.1544	49.0322	28.0251	0	0	0	0	0	8.79089	0	24.9543	96.9073	44.2571	5.36585
CZE	4045	country	Eur	Czech Republic	2002	288	207	82358	0	0	0	0	0	0	0	2.33198	95.6113	45.4737	8.16194	55.9676	74.6235	1.16599	4.66397	0	1.09061	0	0	0	4.6016	0	19.6166	24.5769	5.93137	0	9.32278	43.2032	60.6185	38.0385	0	1.09061	0	0	0	4.6016	0	21.9486	120.188	51.4051	8.16194
CZE	4045	country	Eur	Czech Republic	2003	316	205	92837	0	0	0	0	0	0	0	12.9273	81.8727	47.4	10.0545	66.0727	84.7455	0	12.9273	0	2.11387	0	0	0	5.04412	0	18.8644	16.1091	11.065	0	15.2927	53.7817	50.1755	32.5536	0	2.11387	0	0	0	5.04412	0	31.7917	97.9818	58.465	10.0545
CZE	4045	country	Eur	Czech Republic	2004	341	212	103303	0	0	0	0	0	0	0	1.56422	120.445	53.1835	18.7706	75.0826	56.3119	6.25688	9.38532	0	3.72907	0	0	0	12.4057	0	12.4351	23.5486	4.96226	0	13.6241	40.7717	63.5693	36.9541	0	3.72907	0	0	0	12.4057	0	13.9994	143.994	58.1457	18.7706
CZE	4045	country	Eur	Czech Republic	2005	347	217	111866	0	0	0	0	0	0	0	6.83744	131.621	49.5714	32.4778	44.4433	80.3399	1.70936	0	0	0	0	0	0	7.22363	0	17.4662	24.2581	10.1347	0	4.31259	57.9889	51.1826	44.4333	0	0	0	0	0	7.22363	0	24.3037	155.879	59.7061	32.4778
CZE	4045	country	Eur	Czech Republic	2006	352	219	117477	0	0	0	0	0	0	0	8.94915	104.407	70.1017	19.3898	68.6102	70.1017	2.98305	7.45763	0	0	0	0	0	3.0312	0	23.9698	7.78786	5.92251	0	10.3994	47.4568	74.7071	45.7253	0	0	0	0	0	3.0312	0	32.919	112.195	76.0242	19.3898
CZE	4045	country	Eur	Czech Republic	2007	339	216	121179	0	0	0	0	0	0	0	4.54018	119.558	72.6429	19.6741	18.1607	99.8839	1.51339	3.02679	0	5.77542	0	0	0	12.8224	0	21.4363	19.9679	8.61391	0	5.57854	36.2479	55.7114	49.8462	0	5.77542	0	0	0	12.8224	0	25.9765	139.526	81.2568	19.6741
CZE	4045	country	Eur	Czech Republic	2008	332	209	122819	0	0	0	0	0	0	0	11.2816	125.709	70.9126	37.068	20.9515	62.8544	1.61165	1.61165	0	4.29525	0	0	0	4.59978	0	18.2468	34.6052	9.04729	0	5.87926	64.7393	34.9309	32.6562	0	4.29525	0	0	0	4.59978	0	29.5284	160.314	79.9599	37.068
CZE	4045	country	Eur	Czech Republic	2009	306	211	122340	0	0	0	0	0	0	0	6.51064	100.915	66.734	55.3404	14.6489	60.2234	0	1.62766	0	6.48737	1.265	0	0	12.0345	0	13.9491	31.0436	8.23953	0	5.38476	54.1781	49.0863	29.3318	0	6.48737	1.265	0	0	12.0345	0	20.4597	131.958	74.9736	55.3404
CZE	4045	country	Eur	Czech Republic	2010	288	198	119891	0	0	0	0	0	0	0	10.6105	95.4947	68.2105	31.8316	21.2211	51.5368	4.54737	4.54737	0	1.2564	0	0	0	3.76921	0	25.649	14.1851	12.8766	0	6.4904	51.5972	49.337	32.839	0	1.2564	0	0	0	3.76921	0	36.2596	109.68	81.0871	31.8316
CZE	4045	country	Eur	Czech Republic	2011	266	185	115495	0	0	0	0	0	0	0	4.40884	91.116	39.6796	32.3315	26.453	66.1326	2.93923	2.93923	0	2.93738	0	0	0	7.17157	0	17.0227	18.7492	8.46839	0	13.2182	38.1607	45.9914	33.2804	0	2.93738	0	0	0	7.17157	0	21.4316	109.865	48.1479	32.3315
CZE	4045	country	Eur	Czech Republic	2012	229	190	108974	0	0	0	0	0	0	0	1.35503	89.432	44.716	10.8402	16.2604	63.6864	0	2.71006	0	5.75608	0	0	0	4.30052	0	18.5254	31.3608	5.75608	0	7.21163	40.3601	50.0439	26.6854	0	5.75608	0	0	0	4.30052	0	19.8804	120.793	50.4721	10.8402
CZE	4045	country	Eur	Czech Republic	2013	204	182	101836	0	0	0	0	0	0	0	4.19178	81.0411	33.5342	20.9589	18.1644	43.3151	0	2.79452	0	2.77201	0	0	0	5.2629	0	24.1047	25.2096	2.63145	0	5.40346	35.5087	53.8071	27.3	0	2.77201	0	0	0	5.2629	0	28.2965	106.251	36.1657	20.9589
CZE	4045	country	Eur	Czech Republic	2014	183	164	96165	0	0	0	0	0	0	0	2.62418	68.9905	30.8907	16.5629	15.766	45.2284	0.662855	2.27454	0	3.37638	0	0	0	4.90793	0	17.6158	22.2336	4.91279	0	7.53633	33.5543	44.1507	25.7121	0	3.37638	0	0	0	4.90793	0	20.2399	91.2241	35.8035	16.5629
CZE	4045	country	Eur	Czech Republic	2015	168	160	93398	0	0	0	0	0	0	0	2.40908	63.3355	28.3587	15.2053	14.4738	41.5211	0.608523	2.0881	0	3.29403	0	0	0	4.78823	0	17.1861	21.6914	4.79297	0	7.35252	32.7359	43.0739	25.085	0	3.29403	0	0	0	4.78823	0	19.5952	85.0269	33.1516	15.2053
CIV	1115	country	Afr	Côte d'Ivoire	2000	33147	62763.3	664260	46.87	302.149	32	1300.91	0	0	0	2281.26	10131.1	9763.43	5896.38	1502.51	1566.76	35.2983	288.314	4640.13	6424.35	687	9.07772	4115.02	1143.35	31480.9	6997.76	656.202	338.819	0	2835.23	910.828	998.975	1525.62	4687	6726.5	719	1309.98	4115.02	1143.35	31480.9	9279.02	10787.3	10102.2	5896.38
CIV	1115	country	Afr	Côte d'Ivoire	2001	33168	63233	672784	47.2	296.115	32	1206.57	0	0	0	2279.05	10095.2	9760.1	6020.68	1523.1	1578.83	36.419	292.696	4672.8	6118.14	689	8.93058	4142.79	1138.2	32348.8	6906.8	647.253	336.017	0	2808.99	901.879	991.725	1521.65	4720	6414.25	721	1215.5	4142.79	1138.2	32348.8	9185.86	10742.5	10096.1	6020.68
CIV	1115	country	Afr	Côte d'Ivoire	2002	32987	62903.2	677356	46.65	290.016	33	1139.4	0	0	0	2263.35	10062.2	9708.92	5999.79	1525.26	1587.41	37.1287	293.837	4618.35	5768.55	698	8.83732	4205.56	1123.27	32646.2	6756.1	633.518	330.633	0	2747.27	887.924	972.952	1506	4665	6058.56	731	1148.24	4205.56	1123.27	32646.2	9019.46	10695.8	10039.6	5999.79
CIV	1115	country	Afr	Côte d'Ivoire	2003	32558	61364.9	679700	45.61	281.725	33	1072.62	0	0	0	2226.37	10002.8	9555.23	5923.15	1505.27	1584.21	37.2981	290.717	4515.39	5435.35	705	8.72018	3542.24	1107.53	32482.5	6611.33	619.562	325.082	0	2691.09	871.734	956.335	1493.02	4561	5717.08	738	1081.34	3542.24	1107.53	32482.5	8837.7	10622.3	9880.32	5923.15
CIV	1115	country	Afr	Côte d'Ivoire	2004	32138	59198.8	682330	44.15	273.582	32	1001.98	0	0	0	2191.3	9935.83	9402.58	5862.66	1484.22	1584.75	37.4405	287.492	4370.85	5094.28	691	8.57137	2546.66	1659.32	31564.8	6440.42	603.96	318.532	0	2631.82	854.795	938.993	1474.85	4415	5367.87	723	1010.55	2546.66	1659.32	31564.8	8631.71	10539.8	9721.12	5862.66
CIV	1115	country	Afr	Côte d'Ivoire	2005	31670	56331.2	686975	41.73	263.788	31	923.232	0	0	0	2139.82	9918.12	9151.76	5868.71	1440.19	1574.73	36.9887	279.942	4131.27	4941.61	664	8.3275	902.361	1678.92	30534.9	6500.76	609.207	323.084	0	2696.22	865.665	963.215	1511.67	4173	5205.4	695	931.56	902.361	1678.92	30534.9	8640.58	10527.3	9474.84	5868.71
CIV	1115	country	Afr	Côte d'Ivoire	2006	31286	54177.4	692160	40.05	252.257	30	826.037	0	0	0	2096.3	9812.5	8949.44	5973.73	1419.46	1573.22	37.0453	275.958	3964.95	4880.36	648	8.08255	55.7977	1720.72	28975.3	6677.46	626.95	333.081	0	2810.77	895.148	1004.95	1575.84	4005	5132.62	678	834.12	55.7977	1720.72	28975.3	8773.76	10439.5	9282.52	5973.73
CIV	1115	country	Afr	Côte d'Ivoire	2007	30916	52911.5	699455	37.03	236.084	31	706.601	0	0	0	2044.73	9626.94	8722.67	6218.76	1408.76	1572.1	37.3612	273.96	3665.97	4963.56	653	7.73845	203.241	1186.68	27393.4	7070.47	665.091	354.017	0	3020.17	954.249	1078.11	1695.84	3703	5199.64	684	714.339	203.241	1186.68	27393.4	9115.2	10292	9076.69	6218.76
CIV	1115	country	Afr	Côte d'Ivoire	2008	30786	51119.3	709349	29.19	219.741	32	599.158	0	0	0	2017.25	9407.02	8631.23	6492.71	1434.92	1604.96	38.6751	279.134	2889.81	4985.89	659	7.36432	337.389	1899.9	24693.7	7411.07	697.566	371.997	0	3206.79	1003.62	1143.65	1811.57	2919	5205.63	691	606.523	337.389	1899.9	24693.7	9428.32	10104.6	9003.23	6492.71
CIV	1115	country	Afr	Côte d'Ivoire	2009	30766	49699.6	722199	26.41	210.492	31	545.089	0	0	0	2007.65	9343.1	8603.98	6580.15	1448.55	1648.01	39.6777	281.887	2614.59	5450.94	649	7	183.358	972.656	23423.1	6850.43	795.369	424.939	0	3753.89	1149.99	1329.61	2094.74	2641	5661.44	680	552.089	183.358	972.656	23423.1	8858.08	10138.5	9028.92	6580.15
CIV	1115	country	Afr	Côte d'Ivoire	2010	30841	48933.8	737826	24.39	207.462	32	533.187	0	0	0	2009.96	9439.39	8627.85	6495.07	1444.23	1706.11	40.2107	281.129	2414.61	5678.12	658	6.69336	463.268	1028.24	20902.9	7312.96	862.596	461.698	0	4129.62	1250.69	1458.99	2305.44	2439	5885.58	690	539.88	463.268	1028.24	20902.9	9322.92	10302	9089.55	6495.07
CIV	1115	country	Afr	Côte d'Ivoire	2011	30917	48450.3	754063	24.57	206.494	37	533.558	0	0	0	2010.42	9574.86	8657.12	6353.67	1433.86	1765.61	40.5769	279.265	2432.43	5777.15	755	6.39896	813.515	1224.46	18136.6	8215.46	913.814	490.062	0	4346.66	1331.63	1535.41	2471.65	2457	5983.64	792	539.957	813.515	1224.46	18136.6	10225.9	10488.7	9147.18	6353.67
CIV	1115	country	Afr	Côte d'Ivoire	2012	31068	46937.3	772841	22.62	203.316	33	517.407	0	0	0	2013.51	9724.17	8644.43	6342.33	1423.67	1825.39	40.9531	277.201	2239.38	5873.72	693	6.26908	219.605	1762.86	16031.3	8190.27	967.663	519.901	0	4706.9	1415.58	1657.54	2653.34	2262	6077.04	726	523.676	219.605	1762.86	16031.3	10203.8	10691.8	9164.33	6342.33
CIV	1115	country	Afr	Côte d'Ivoire	2013	31241	46036.5	792915	19.29	199.029	33.1838	494.878	0	0	0	2017.45	9800.92	8665.07	6361.33	1431.34	1898.63	41.1737	278.694	1909.71	5868.5	677.667	6.13037	315.057	1497.44	14691.9	8540.27	1008.2	541.681	0	4955.08	1479.66	1742.47	2802.72	1929	6067.53	710.851	501.009	315.057	1497.44	14691.9	10557.7	10809.1	9206.76	6361.33
CIV	1115	country	Afr	Côte d'Ivoire	2014	31362	45052.7	812485	16.18	194.632	33.3123	470.211	0	0	0	2014.41	9877.25	8647.45	6386.04	1431.81	1970.74	41.1869	278.784	1601.82	5686.9	661.242	5.98178	441.341	1602.19	13418.9	8878.21	1019.11	547.539	0	5042.34	1500.51	1773.7	2873.01	1618	5881.53	694.554	476.193	441.341	1602.19	13418.9	10892.6	10896.4	9194.99	6386.04
CIV	1115	country	Afr	Côte d'Ivoire	2015	31467	43926	830273	16.2342	190.881	33.4238	450.295	0	0	0	2015.5	9933.22	8656.25	6368.22	1439.34	2041.97	41.4037	280.251	1571.8	5506.16	648.848	5.86967	150.718	1604.17	12584	8919.56	1027.15	551.862	0	5110.89	1517.25	1798.5	2929.18	1588.03	5697.04	682.272	456.165	150.718	1604.17	12584	10935.1	10960.4	9208.12	6368.22
PRK	3083	country	Sear	Democratic People's Republic of Korea	2000	10615	13355	388839	0	56.7739	2	96.3289	0	0	0	599.9	4418.78	2487.75	1014.51	561.181	1252.02	6.43519	119.311	1.98	2777.41	43	3.1606	6.55079	835.16	0	4037.4	399.796	161.931	0	1284.51	495.874	2010.36	1297.87	1.98	2834.18	45	99.4895	6.55079	835.16	0	4637.3	4818.58	2649.68	1014.51
PRK	3083	country	Sear	Democratic People's Republic of Korea	2001	9475	10838	382076	0	41.2192	2	61.4653	0	0	0	523.708	3762.4	2186.44	1023.94	527.136	1229.64	6.02459	111.024	1.98	2120.26	41	2.26495	6.89817	689.385	0	3298.16	329.455	133.007	0	1035.97	413.58	1653.59	1112.44	1.98	2161.48	43	63.7302	6.89817	689.385	0	3821.86	4091.86	2319.45	1023.94
PRK	3083	country	Sear	Democratic People's Republic of Korea	2002	8512	8782	381693	0	30.0784	2	41.3171	0	0	0	457.234	3274.43	1911.75	990.967	484.975	1212.49	5.5237	101.239	1.98	1614.54	40	1.71006	7.13462	565.753	0	2687.1	271.219	109.051	0	840.312	345.348	1347.07	950.791	1.98	1644.62	42	43.0271	7.13462	565.753	0	3144.33	3545.65	2020.8	990.967
PRK	3083	country	Sear	Democratic People's Republic of Korea	2003	7771	7269	384726	0	23.3301	2	31.0615	0	0	0	407.288	2944.83	1701.63	920.114	441.009	1203.47	5.00759	91.2591	2.97	1261.85	40	1.38688	7.41785	471.661	0	2234.53	227.441	91.057	0	693.895	292.723	1120.24	823.836	2.97	1285.18	42	32.4484	7.41785	471.661	0	2641.81	3172.27	1792.69	920.114
PRK	3083	country	Sear	Democratic People's Republic of Korea	2004	7228	6267	386506	0	19.3665	2	25.3024	0	0	0	371.478	2722.93	1548.01	860.424	405.015	1185.85	4.58491	83.0313	2.97	1036.06	39	1.20305	7.69789	408.255	0	1933.92	198.535	79.1601	0	591.335	258.387	975.977	734.49	2.97	1055.43	41	26.5055	7.69789	408.255	0	2305.4	2921.47	1627.17	860.424
PRK	3083	country	Sear	Democratic People's Republic of Korea	2005	6793	5814	383806	0	17.0625	2	22.2282	0	0	0	345.19	2568.96	1434.71	800.151	373.962	1148.66	4.22058	75.8648	2.97	925.856	38	1.10611	7.95971	380.274	0	1800.61	185.96	73.9035	0	542.851	243.843	916.138	694.529	2.97	942.918	40	23.3343	7.95971	380.274	0	2145.8	2754.92	1508.61	800.151
PRK	3083	country	Sear	Democratic People's Republic of Korea	2006	6530	5647	375278	0	15.9993	2	20.8972	0	0	0	329.839	2485.78	1367.25	767.991	355.451	1109.56	3.95348	71.2854	2.97	874.153	35	1.0754	8.22055	371.188	0	1754.61	181.68	72.8572	0	529.133	240.912	895.743	679.46	2.97	890.152	37	21.9726	8.22055	371.188	0	2084.45	2667.46	1440.11	767.991
PRK	3083	country	Sear	Democratic People's Republic of Korea	2007	6308	5578	362531	0	15.3411	2	20.1362	0	0	0	317.774	2412.92	1316.62	742.578	342.541	1066.43	3.75332	67.9028	2.97	843.581	33	1.07864	8.43115	368.747	0	1739.68	179.876	72.8264	0	522.68	239.699	892.81	672.616	2.97	858.922	35	21.2148	8.43115	368.747	0	2057.46	2592.8	1389.45	742.578
PRK	3083	country	Sear	Democratic People's Republic of Korea	2008	6101	5368	348602	0	14.7288	2	19.4002	0	0	0	306.611	2338.53	1269.81	720.346	331.349	1030.18	3.57688	64.4628	2.97	793.322	31	1.02951	0	357.08	0	1683.09	173.688	71.1157	0	502.923	232.717	868.336	650.734	2.97	808.051	33	20.4297	0	357.08	0	1989.7	2512.22	1340.93	720.346
PRK	3083	country	Sear	Democratic People's Republic of Korea	2009	5845	5192	337846	0	13.8181	2	18.1998	0	0	0	292.967	2238.42	1213.43	692.295	317.883	991.614	3.38101	60.9911	2.97	747.324	30	1	0	346.911	0	1634.27	168.145	69.5581	0	488.223	225.968	844.268	633.362	2.97	761.142	32	19.1998	0	346.911	0	1927.24	2406.56	1282.99	692.295
PRK	3083	country	Sear	Democratic People's Republic of Korea	2010	5635	4978	333423	0	12.9113	2	16.9141	0	0	0	281.373	2148.82	1166.1	669.343	307.272	968.888	3.21984	58.1578	3.96	695.42	29	0.968044	0	333.596	0	1572.67	161.327	67.4171	0	470.418	217.45	812.381	613.393	3.96	708.331	31	17.8821	0	333.596	0	1854.04	2310.15	1233.52	669.343
PRK	3083	country	Sear	Democratic People's Republic of Korea	2011	5461	4779	337113	0	11.9736	2	15.5181	0	0	0	271.295	2066.84	1125.79	650.972	299.282	958.313	3.09039	55.9288	3.96	646.503	29	0.939591	0	321.138	0	1516.06	154.692	65.2399	0	455.14	208.159	781.07	597.097	3.96	658.476	31	16.4577	0	321.138	0	1787.36	2221.53	1191.03	650.972
PRK	3083	country	Sear	Democratic People's Republic of Korea	2012	5376	4590	346847	0	11.264	2	14.4387	0	0	0	265.63	2019.3	1103.05	640.957	295.256	966.6	3.00531	54.5051	3.96	623.873	31	0.902432	0	274.025	0	1384.54	154.619	65.7153	0	458.181	208.427	779.391	605.372	3.96	635.137	33	15.3411	0	274.025	0	1650.17	2173.92	1168.76	640.957
PRK	3083	country	Sear	Democratic People's Republic of Korea	2013	5321	4477	359540	0	10.697	1.97954	13.553	0	0	0	261.664	1986.2	1086.49	633.144	291.567	978.92	2.96777	53.8242	3.96	633.611	30.2368	0.880215	0	196.216	0	1207.32	162.947	69.2547	0	484.958	219.533	822.82	645.265	3.96	644.308	32.2164	14.4332	0	196.216	0	1468.98	2149.14	1155.74	633.144
PRK	3083	country	Sear	Democratic People's Republic of Korea	2014	5227	4350	370700	0	10.1123	1.94457	12.6705	0	0	0	255.915	1940.03	1061.99	619.369	285.027	984.421	2.90121	52.6169	3.96	595.179	29.3791	0.855246	0	190.919	0	1177.01	158.859	67.5173	0	471.061	213.908	804.925	636.432	3.96	605.291	31.3237	13.5257	0	190.919	0	1432.92	2098.89	1129.5	619.369
PRK	3083	country	Sear	Democratic People's Republic of Korea	2015	5091	4180	377142	0	9.53028	1.89397	11.822	0	0	0	248.29	1878.25	1029.81	600.995	276.418	980.154	2.81357	51.0276	3.80524	553.122	28.2309	0.821823	0	183.722	0	1134.65	153.143	65.0878	0	452.388	206.098	778.615	620.321	3.80524	562.652	30.1249	12.6438	0	183.722	0	1382.94	2031.39	1094.89	600.995
COD	1555	country	Afr	Democratic Republic of the Congo	2000	83222	259962	2150444	53.67	821.005	124	3075.38	0	0	0	5535.19	30554	25547.8	8934.86	3636.21	4213.55	24.6187	701.719	5313.33	34033	2827	50.9529	33870.9	9472.34	100577	36051.4	2931.6	1724.67	0	16190.2	3630.85	5856.19	7432.36	5367	34854	2951	3126.34	33870.9	9472.34	100577	41586.6	33485.6	27272.4	8934.86
COD	1555	country	Afr	Democratic Republic of the Congo	2001	84739	259640	2206739	53.72	799.968	130	2896.52	0	0	0	5631.82	30964.8	25942.9	9620.18	3654.94	4305.47	25.6199	713.013	5318.28	31797.7	2922	49.89	33405.3	14218.5	99925.2	35048.1	2863.43	1681.49	0	15774.3	3567.86	5733.59	7334.53	5372	32597.7	3052	2946.41	33405.3	14218.5	99925.2	40679.9	33828.2	27624.4	9620.18
COD	1555	country	Afr	Democratic Republic of the Congo	2002	86510	267164	2276574	53.5	773.455	131	2622.5	0	0	0	5768.17	30937.1	26539.4	10733.3	3747.46	4438.99	27.1668	738.051	5296.5	30203.6	2935	49.2353	40612.7	14117.6	102353	34666.2	2845.91	1667.91	0	15737.7	3567.7	5740.67	7370.89	5350	30977.1	3066	2671.73	40612.7	14117.6	102353	40434.4	33783	28207.3	10733.3
COD	1555	country	Afr	Democratic Republic of the Congo	2003	88548	253951	2354988	52.91	744.179	132	2368.52	0	0	0	5883.93	31242.9	27040.9	11860	3850.28	4579.15	28.8362	764.413	5238.09	28483.2	2959	48.6572	27372.8	13851.5	105251	34068.9	2815.41	1646.66	0	15577	3561.36	5710.35	7367.17	5291	29227.4	3091	2417.18	27372.8	13851.5	105251	39952.9	34058.3	28687.6	11860
COD	1555	country	Afr	Democratic Republic of the Congo	2004	90322	263255	2434556	52.05	710.916	129	2153.89	0	0	0	5954.88	31731.5	27288.6	12897.7	3896.53	4697.98	30.118	778.903	5152.95	27348.1	2880	47.78	36732.2	9031.4	110738	34096.9	2836.53	1656.06	0	15800.6	3621.76	5811.88	7500.67	5205	28059	3009	2201.67	36732.2	9031.4	110738	40051.8	34568	28944.7	12897.7
COD	1555	country	Afr	Democratic Republic of the Congo	2005	91602	250756	2509635	50.81	674.304	130	1998.15	0	0	0	5980.46	32330	27337.8	13577.2	3893.45	4815.45	31.0286	783.337	5030.19	25247.7	2875	46.4029	25184.5	13241.6	110098	32839.5	2750.28	1603.35	0	15270.9	3545.94	5665.97	7356.59	5081	25922	3005	2044.55	25184.5	13241.6	110098	38820	35080.3	28941.1	13577.2
COD	1555	country	Afr	Democratic Republic of the Congo	2006	91704	235472	2568727	50.15	631.87	131	1824.19	0	0	0	5945	32354.8	27156.8	14004.8	3857.17	4909.93	31.9298	806.422	4964.85	24748.8	2876	43.5775	11431.3	8811.22	111439	33602.1	2830.9	1656.18	0	15813.8	3699	5883.88	7670.92	5015	25380.6	3007	1867.77	11431.3	8811.22	111439	39547	35185.7	28813	14004.8
COD	1555	country	Afr	Democratic Republic of the Congo	2007	91903	229079	2625799	49.5	589.885	129	1612.57	0	0	0	5923.54	32103.4	27044.3	14680.9	3871.42	5023.56	33.2808	841.543	4900.5	23854.5	2794	40.6606	7301.18	13483.6	104595	33784.8	2863.26	1682.02	0	16113.4	3793.92	6019.6	7853.09	4950	24444.4	2923	1653.23	7301.18	13483.6	104595	39708.3	34966.7	28726.3	14680.9
COD	1555	country	Afr	Democratic Republic of the Congo	2008	91993	222801	2682000	48.22	551.667	134	1415.13	0	0	0	5893.35	31689.8	26939.4	15345	3911.47	5146.17	34.9083	883.935	4773.78	24204.9	2862	37.7709	3579.2	14194.4	96287.1	35745.2	3043.09	1798.44	0	17286.2	4086.83	6446.33	8456.04	4822	24756.6	2996	1452.9	3579.2	14194.4	96287.1	41638.6	34732.9	28737.8	15345
COD	1555	country	Afr	Democratic Republic of the Congo	2009	92046	219209	2739477	47.39	520.132	132	1279.73	0	0	0	5882.33	31393	26890.9	15687.3	3947.01	5302.61	36.5638	927.052	4691.61	27073.9	2804	35	2958.81	7298	90701.3	34601.1	3565.45	2121.97	0	20801.9	4856.67	7656.27	10042.8	4739	27594	2936	1314.73	2958.81	7298	90701.3	40483.4	34958.5	29012.8	15687.3
COD	1555	country	Afr	Democratic Republic of the Congo	2010	92134	217084	2800418	45.69	501.524	142	1254.14	0	0	0	5880.44	31670.6	26862.3	15374.4	3911.92	5499.06	37.6023	954.289	4523.31	28491.4	2981	32.4584	2783.17	8559.64	76229.3	39053.9	3930.52	2343.26	0	23088.4	5412.25	8461.07	11194.4	4569	28992.9	3123	1286.6	2783.17	8559.64	76229.2	44934.3	35601.2	29205.6	15374.4
COD	1555	country	Afr	Democratic Republic of the Congo	2011	92409	233088	2860955	45.79	488.101	135	1263.39	0	0	0	5919.68	32088.6	26953.2	14863	3885.59	5743.8	38.743	984.15	4533.21	30291.1	2855	30.1159	21039.4	8588.42	63050.3	41386.8	4369.75	2614.88	0	26127.6	6078.1	9520.42	12603	4579	30779.2	2990	1293.51	21039.4	8588.42	63050.3	47306.5	36458.4	29568	14863
COD	1555	country	Afr	Democratic Republic of the Congo	2012	92723	220445	2925017	42.96	473.142	138	1241.66	0	0	0	5932.79	32447.8	26926.9	14646.8	3848.05	5974.26	39.7898	1010.85	4253.04	31728.7	2911	29.6039	10483.9	8606.17	51654.9	43059.3	4789.59	2875.85	0	28888.9	6740.39	10458.6	13964.6	4296	32201.8	3049	1271.27	10483.9	8606.17	51654.9	48992.1	37237.4	29802.8	14646.8
COD	1555	country	Afr	Democratic Republic of the Congo	2013	93345	216923	2991832	37.35	455.253	138.926	1175.74	0	0	0	5960.53	32582.8	26995.9	14806	3896.25	6232.46	40.2883	1023.52	3697.65	32035.8	2851.8	29.0018	9725	9644.29	44054.2	42774.3	5067.98	3043	0	30767.7	7206.86	11103.4	14922.6	3735	32491	2990.72	1204.74	9725	9644.29	44054.2	48734.8	37650.8	30038.9	14806
COD	1555	country	Afr	Democratic Republic of the Congo	2014	93669	208763	3061069	33.79	437.549	139.408	1101.33	0	0	0	5963.36	32628.6	26931.3	14999.3	3920.1	6443.91	40.5348	1029.78	3345.21	32752	2817.33	28.6513	4015.36	7940.88	40190.3	40153.2	5419.25	3253.92	0	33087.2	7787.09	11895.8	16076.5	3379	33189.5	2956.74	1129.98	4015.36	7940.88	40190.3	46116.6	38047.8	30185.3	14999.3
COD	1555	country	Afr	Democratic Republic of the Congo	2015	94252	210306	3131283	34.0003	423.148	140.276	1052.95	0	0	0	5987.57	32750.2	26991.7	15104.3	3962.97	6722.8	40.9781	1041.04	3280.93	31624	2763.2	28.1008	9492.73	7930.16	36284.9	40238.3	5479.97	3290.38	0	33484.7	7956.79	12047.8	16404.1	3314.94	32047.1	2903.48	1081.05	9492.73	7930.16	36284.9	46225.9	38230.2	30282.1	15104.3
DNK	4050	country	Eur	Denmark	2000	221	138	63048	0	0	0	0	0	0	0	1.03824	98.4731	26.0277	3.90852	17.7391	69.6799	3.38736	0.745973	0	1.72942	0.350493	0	0	6.1318	0	7.47772	7.73033	3.24771	0	3.26697	50.0229	39.72	18.3226	0	1.72942	0.350493	0	0	6.1318	0	8.51596	106.203	29.2754	3.90852
DNK	4050	country	Eur	Denmark	2001	213	137	62694	0	0	0	0	0	0	0	2.09852	90.2365	29.3793	5.24631	18.8867	61.9064	4.19704	1.04926	0	4.42779	0	0	0	7.55935	0	7.71077	8.70415	3.28299	0	7.55935	41.0132	44.4476	12.2949	0	4.42779	0	0	0	7.55935	0	9.8093	98.9406	32.6623	5.24631
DNK	4050	country	Eur	Denmark	2002	207	136	62842	0	0	0	0	0	0	0	1.0402	92.5779	19.7638	5.20101	16.6432	69.6935	2.0804	0	0	1.25445	0	0	0	6.04733	0	8.78117	6.1598	8.44377	0	4.79288	42.3486	39.485	18.687	0	1.25445	0	0	0	6.04733	0	9.82137	98.7377	28.2076	5.201
DNK	4050	country	Eur	Denmark	2003	203	135	63390	0	0	0	0	0	0	0	0	94.099	25.375	1.05729	15.8594	62.3802	3.17188	1.05729	0	0	1.22187	0	0	5.98418	0	9.52462	7.16433	1.18015	0	0	54.8079	36.0901	19.0268	0	0	1.22187	0	0	5.98418	0	9.52462	101.263	26.5551	1.05729
DNK	4050	country	Eur	Denmark	2004	199	130	64161	0	0	0	0	0	0	0	1.9703	108.366	19.703	2.95545	12.8069	49.2574	3.94059	0	0	2.40356	0	0	0	6.79903	0	4.49838	12.3963	5.59725	0	2.30065	49.7212	28.6037	17.68	0	2.40356	0	0	0	6.79903	0	6.46868	120.763	25.3002	2.95545
DNK	4050	country	Eur	Denmark	2005	201	118	64997	0	0	0	0	0	0.939252	0	0	93.9252	27.2383	3.75701	16.9065	57.2944	0	0.939252	0	0	1.19026	0	0	3.429	0	6.92889	11.6899	3.57078	0	1.11937	34.7153	33.8086	21.5478	0	0	1.19026	0	0	4.36825	0	6.92889	105.615	30.8091	3.75701
DNK	4050	country	Eur	Denmark	2006	198	111	65880	0	0	0	0	0	2.31579	0	1.15789	97.2632	24.3158	3.47368	15.0526	54.4211	0	0	0	1.42899	0	0	0	1.42899	0	2.99141	7.67868	4.4204	0	1.56242	42.4135	37.4593	11.6163	0	1.42899	0	0	0	3.74478	0	4.1493	104.942	28.7362	3.47368
DNK	4050	country	Eur	Denmark	2007	194	106	66899	0	0	0	0	0	0	0	1.24359	83.3205	26.1154	6.21795	19.8974	49.7436	6.21795	1.24359	0	1.14224	0	0	0	3.48903	0	1.14224	13.9561	1.14224	0	3.55133	35.3264	34.3711	11.8793	0	1.14224	0	0	0	3.48903	0	2.38583	97.2766	27.2576	6.21795
DNK	4050	country	Eur	Denmark	2008	196	93	67656	0	0	0	0	0	1.41007	0	0	100.115	28.2014	2.82014	16.9209	42.3022	2.82014	1.41007	0	2.8849	0	0	0	2.0795	0	2.00138	7.12202	0	0	4.15901	36.2593	26.9796	11.5143	0	2.8849	0	0	0	3.48957	0	2.00138	107.237	28.2014	2.82014
DNK	4050	country	Eur	Denmark	2009	189	93	67602	0	0	0	0	0	0	0	0	112.081	15.3837	2.19767	24.1744	28.5698	4.39535	2.19767	0	1.6832	0	0	0	1.64215	0	6.60966	9.89396	0	0	3.32535	24.8765	35.6691	9.3	0	1.6832	0	0	0	1.64215	0	6.60966	121.975	15.3837	2.19767
DNK	4050	country	Eur	Denmark	2010	186	79	66414	0	0	0	0	0	0.434715	0	0.375117	94.6893	21.9844	3.75101	19.8262	38.9777	4.31415	1.64742	0	1.58452	0	0	0	1.93745	0	2.66166	8.30273	0.291033	0	3.01291	26.0869	26.278	8.8448	0	1.58452	0	0	0	2.37216	0	3.03677	102.992	22.2754	3.75101
DNK	4050	country	Eur	Denmark	2011	172	78	63723	0	0	0	0	0	0.401995	0	0.346882	87.5622	20.3297	3.46867	18.3339	36.0439	3.98943	1.52342	0	1.56446	0	0	0	1.91292	0	2.62797	8.19764	0.287349	0	2.97478	25.7567	25.9454	8.73284	0	1.56446	0	0	0	2.31492	0	2.97485	95.7598	20.617	3.46867
DNK	4050	country	Eur	Denmark	2012	162	69	59895	0	0	0	0	0	0.378623	0	0.326715	82.4714	19.1477	3.267	17.268	33.9483	3.75749	1.43485	0	1.38394	0	0	0	1.6922	0	2.32474	7.25175	0.254193	0	2.63153	22.7848	22.9517	7.7252	0	1.38394	0	0	0	2.07082	0	2.65145	89.7231	19.4019	3.267
DNK	4050	country	Eur	Denmark	2013	145	66	55831	0	0	0	0	0	0.338891	0	0.29243	73.817	17.1384	2.92417	15.4559	30.3858	3.36318	1.28428	0	1.32377	0	0	0	1.61863	0	2.22366	6.93646	0.243141	0	2.51712	21.7941	21.9538	7.38933	0	1.32377	0	0	0	1.95752	0	2.51609	80.7534	17.3815	2.92417
DNK	4050	country	Eur	Denmark	2014	137	59	52817	0	0	0	0	0	0.320193	0	0.276296	69.7443	16.1928	2.76284	14.6032	28.7094	3.17763	1.21342	0	1.18337	0	0	0	1.44696	0	1.98782	6.20078	0.217354	0	2.25015	19.4826	19.6253	6.60561	0	1.18337	0	0	0	1.76715	0	2.26412	75.9451	16.4102	2.76284
DNK	4050	country	Eur	Denmark	2015	129	58	51742	0	0	0	0	0	0.301496	0	0.260162	65.6716	15.2472	2.6015	13.7504	27.0329	2.99207	1.14257	0	1.16331	0	0	0	1.42243	0	1.95413	6.09568	0.21367	0	2.21201	19.1524	19.2927	6.49365	0	1.16331	0	0	0	1.72393	0	2.21429	71.7673	15.4609	2.6015
DJI	1120	country	Emr	Djibouti	2000	961	1250.26	21789	0.89	15.4712	0	44.7091	0	0	0	64.2097	330.709	276.134	92.4507	58.8629	63.0244	0.555131	13.9848	88.11	253.571	4.14043	0	162.703	53.8313	15.1628	302.786	27.7839	14.206	0	152.679	36.8664	59.224	79.1999	89	269.042	4.14043	44.7091	162.703	53.8313	15.1628	366.996	358.492	290.34	92.4507
DJI	1120	country	Emr	Djibouti	2001	959	1144.69	22002	0.94	14.9901	0	40.6948	0	0	0	63.4356	335.829	270.802	96.2921	57.7185	63.9154	0.562687	13.8204	93.06	237.607	4.14147	0	85.2735	52.4701	14.6831	294.498	27.0878	13.886	0	149.822	36.1704	58.1174	77.8692	94	252.597	4.14147	40.6948	85.2735	52.4701	14.6831	357.934	362.917	284.688	96.2921
DJI	1120	country	Emr	Djibouti	2002	955	1088.52	22203	0.95	14.3866	0	36.1167	0	0	0	62.4232	340.041	263.54	102.704	56.288	64.4162	0.566869	13.5667	94.05	223.288	4.13723	0	56.0649	51.2309	15.3853	287.292	26.4899	13.6136	0	147.369	35.5977	57.2031	76.7993	95	237.675	4.13723	36.1167	56.0649	51.2309	15.3853	349.715	366.531	277.154	102.704
DJI	1120	country	Emr	Djibouti	2003	946	1038.02	22365	0.93	13.5931	0	31.6299	0	0	0	61.1183	338.946	256.171	109.692	55.1505	64.8357	0.573049	13.3607	92.07	210.42	4.13936	0	33.2689	50.0316	14.5812	281.185	26.0214	13.4059	0	145.165	35.2599	56.4314	76.0394	93	224.013	4.13936	31.6299	33.2689	50.0316	14.5812	342.303	364.968	269.577	109.692
DJI	1120	country	Emr	Djibouti	2004	936	1064.28	22452	0.9	12.6953	0	27.515	0	0	0	59.7513	334.744	249.621	117.066	54.369	65.5337	0.582174	13.2224	89.1	198.359	4.16608	0	91.9349	48.7626	8.41945	275.336	25.6028	13.2258	0	143.18	35.0575	55.8058	75.3337	90	211.055	4.16608	27.515	91.9349	48.7626	8.41945	335.087	360.347	262.847	117.066
DJI	1120	country	Emr	Djibouti	2005	922	1164.82	22443	0.88	11.6794	0	23.9217	0	0	0	58.2086	325.305	244.003	124.008	53.9233	66.3222	0.594481	13.1549	87.12	185.072	4.17288	0	227.513	46.9966	6.61487	266.879	24.9368	12.9206	0	139.569	34.5164	54.6189	73.8909	88	196.752	4.17288	23.9217	227.513	46.9966	6.61487	325.087	350.241	256.923	124.008
DJI	1120	country	Emr	Djibouti	2006	899	936.238	22246	0.82	10.5634	0	20.5539	0	0	0	56.1691	311.165	237.77	128.344	53.0956	66.9247	0.600281	12.9938	81.18	172.992	4.17878	0	34.5658	45.3436	5.10139	259.191	24.4015	12.6324	0	136.223	34.1755	53.6229	72.6307	82	183.555	4.17878	20.5539	34.5658	45.3436	5.10139	315.36	335.567	250.402	128.344
DJI	1120	country	Emr	Djibouti	2007	871	886.375	21942	0.76	9.57403	0	18.2048	0	0	0	53.9428	298.433	230.004	127.995	51.6232	67.1994	0.597989	12.6656	75.24	165.093	4.19341	0	25.8876	39.6309	3.16758	239.126	24.383	12.6193	0	135.921	34.5742	53.6254	72.9135	76	174.667	4.19341	18.2048	25.8876	39.6309	3.16758	293.069	322.816	242.624	127.995
DJI	1120	country	Emr	Djibouti	2008	843	923.206	21614	0.71	8.76772	0	16.4162	0	0	0	51.8845	288.112	222.2	124.618	49.9237	67.5085	0.592468	12.2671	70.29	163.58	4.21652	0	106.413	27.5284	1.74399	202.147	25.3076	13.0922	0	141.076	36.3443	55.4458	76.0219	71	172.348	4.21652	16.4162	106.413	27.5284	1.74399	254.032	313.42	235.292	124.618
DJI	1120	country	Emr	Djibouti	2009	816	811.702	21357	0.68	8.08495	0	14.9425	0	0	0	49.9861	280.039	214.202	119.653	48.1412	67.8527	0.584591	11.8337	67.32	150.309	4.21911	0	35.0727	26.1563	1.28545	192.998	24.3152	12.5571	0	135.178	35.2075	53.5512	73.5323	68	158.394	4.21911	14.9425	35.0727	26.1563	1.28545	242.984	304.355	226.759	119.653
DJI	1120	country	Emr	Djibouti	2010	795	761.713	21249	0.65	7.56936	0	13.6643	0	0	0	48.5165	274.029	207.527	115.677	46.8799	68.3889	0.582379	11.5161	64.35	139.3	4.22	0	16.6835	25.2121	1.19372	186.398	23.5281	12.1758	0	130.476	34.4006	52.0833	71.6925	65	146.87	4.22	13.6643	16.6835	25.2121	1.19372	234.914	297.557	219.703	115.677
DJI	1120	country	Emr	Djibouti	2011	782	754.871	21298	0.58	7.14243	0	12.6163	0	0	0	47.5573	270.84	203.061	112.602	46.1007	69.6015	0.585037	11.3132	57.42	130.908	4.21841	0	34.8435	24.5967	1.56898	182.428	23.0407	11.9478	0	127.848	33.9447	51.3361	70.7692	58	138.051	4.21841	12.6163	34.8435	24.5967	1.56898	229.985	293.881	215.009	112.602
DJI	1120	country	Emr	Djibouti	2012	772	783.024	21498	0.4	6.77207	0	11.731	0	0	0	46.8	268.265	199.577	110.017	45.5462	71.1542	0.58979	11.148	39.6	124.951	4.20466	0	82.3724	25.2308	3.69838	184.322	22.9566	11.9252	0	127.39	34.1607	51.2367	70.9746	40	131.723	4.20466	11.731	82.3724	25.2308	3.69838	231.122	291.221	211.502	110.017
DJI	1120	country	Emr	Djibouti	2013	766	701.138	21766	0.45	6.45517	0	10.994	0	0	0	46.2899	267.159	197.071	107.711	45.1392	73.0983	0.58452	11.0484	44.55	126.595	4.06965	0	20.2071	15.2903	7.37246	144.79	24.2965	12.6213	0	135.294	36.4959	53.9764	75.5792	45	133.05	4.06965	10.994	20.2071	15.2903	7.37246	191.08	291.456	209.692	107.711
DJI	1120	country	Emr	Djibouti	2014	752	671.321	21983	0.47	6.04179	0	10.0634	0	0	0	45.2872	263.494	192.311	104.55	44.2043	74.1872	0.572413	10.8196	46.53	118.389	3.99065	0	6.82977	15.9728	3.85975	144.827	23.7283	12.3261	0	131.727	35.9789	52.9225	74.2389	47	124.43	3.99065	10.0634	6.82977	15.9728	3.85975	190.114	287.222	204.637	104.55
DJI	1120	country	Emr	Djibouti	2015	737	692	22075	0.460625	5.65799	0	9.28631	0	0	0	44.1952	259.532	187.112	101.377	43.1477	75.1128	0.558731	10.561	44.9076	110.338	3.85086	0	50.6779	15.414	3.99104	140.119	23.0977	11.9985	0	127.879	35.3535	51.6759	72.6973	45.3682	115.996	3.85086	9.28631	50.6779	15.414	3.99104	184.314	282.629	199.11	101.377
DMA	2160	country	Amr	Dominica	2000	12	4	1033	0	0	0	0	0	0	0	0	6.93506	1.27597	0.681818	0.808442	2.2987	0	0	0	0	0	0	0	0	0	0.492009	0.479124	0.285855	0	0	1.05893	1.45216	0.231923	0	0	0	0	0	0	0	0.492009	7.41419	1.56183	0.681818
DMA	2160	country	Amr	Dominica	2001	10	5	937	0	0	0	0	0	0	0	0	6.78571	1.04353	0.390625	0.46317	1.31696	0	0	0	0	0	0	0	0.35882	0	0.425777	0.414627	0.247375	0	0.01631	1.2752	2.06119	0.200703	0	0	0	0	0	0.35882	0	0.425777	7.20034	1.2909	0.390625
DMA	2160	country	Amr	Dominica	2002	10	4	897	0	0	0	0	0	0	0	0	6.57143	1.25595	0.416667	0.922619	0.833333	0	0	0	0	0	0	0	0.287056	0	0.142722	0.133802	0	0	0.013048	1.02195	2.24086	0.160562	0	0	0	0	0	0.287056	0	0.142722	6.70523	1.25595	0.416667
DMA	2160	country	Amr	Dominica	2003	10	4	896	0	0	0	0	0	0	0	0	6.72294	1.95671	0	0.714286	0.30303	0	0.30303	0	0	0	0	0	0.310977	0	0	0	0	0	0.0141353	0.746264	2.70967	0.218954	0	0	0	0	0	0.310977	0	0	6.72294	1.95671	0
DMA	2160	country	Amr	Dominica	2004	10	4	916	0	0	0	0	0	0	0	0	4.85522	1.77974	0.626186	0.899973	1.54563	0	0.293255	0	0	0	0	0	0	0	0.342221	0	0	0	0.0281223	0.435287	2.97542	0.218954	0	0	0	0	0	0	0	0.342221	4.85522	1.77974	0.626186
DMA	2160	country	Amr	Dominica	2005	11	4	937	0	0	0	0	0	0	0	0	5.91045	1.15993	1.20746	0.222426	2.18724	0	0.3125	0	0	0	0	0	0	0	0.71797	0	0	0	0.0281223	0.970452	2.0645	0.218954	0	0	0	0	0	0	0	0.71797	5.91045	1.15993	1.20746
DMA	2160	country	Amr	Dominica	2006	11	4	957	0	0	0	0	0	0	0	0.862745	5.52356	0.209343	1.5678	0.640715	2.19583	0	0	0	0	0	0	0	0	0	0.840312	0	0	0	0.113762	1.09813	1.94779	0	0	0	0	0	0	0	0	1.70306	5.52356	0.209343	1.5678
DMA	2160	country	Amr	Dominica	2007	12	4	983	0	0	0	0	0	0	0	0.888889	6.02182	2.16667	0.968254	0.444444	1.50992	0	0	0	0	0	0	0	0	0	1.18557	0	0	0	0.0856392	1.09813	1.63066	0	0	0	0	0	0	0	0	2.07446	6.02182	2.16667	0.968254
DMA	2160	country	Amr	Dominica	2008	13	4	1010	0	0	0	0	0	0	0	0.888889	3.98611	2.45833	3.65278	0.444444	1.56944	0	0	0	0	0	0	0	0.147548	0	0.957367	0	0	0	0.0856392	0.64173	2.16772	0	0	0	0	0	0	0.147548	0	1.84626	3.98611	2.45833	3.65278
DMA	2160	country	Amr	Dominica	2009	14	4	1036	0	0	0	0	0	0	0	0	2.83333	5.58333	4.14583	0.3125	1.125	0	0	0	0	0	0	0	0.136198	0	0.770792	0	0	0	0.447614	0.975789	1.47777	0.191834	0	0	0	0	0	0.136198	0	0.770792	2.83333	5.58333	4.14583
DMA	2160	country	Amr	Dominica	2010	15	5	1058	0	0	0	0	0	0	0	0	2.00833	3.68333	6.0125	1.1125	1.91667	0	0.266667	0	0	0	0	0	0.158087	0	0.158087	0	0	0	0.519552	1.80332	1.63525	0.725699	0	0	0	0	0	0.158087	0	0.158087	2.00833	3.68333	6.0125
DMA	2160	country	Amr	Dominica	2011	16	5	1072	0	0	0	0	0	0	0	0.209493	2.50278	6.18723	3.7018	1.13617	1.99018	0	0.27234	0	0	0	0	0	0	0	0.371585	0	0	0	0.454608	1.67284	1.4944	1.00657	0	0	0	0	0	0	0	0.581077	2.50278	6.18723	3.7018
DMA	2160	country	Amr	Dominica	2012	16	6	1080	0	0	0	0	0	0	0	0.200942	3.12063	3.76163	4.40867	1.22776	3.01915	0	0.261225	0	0.344387	0	0	0	0	0	0.764059	0	0	0	0.0417439	1.42688	2.16176	1.26117	0	0.344387	0	0	0	0	0	0.965001	3.12063	3.76163	4.40867
DMA	2160	country	Amr	Dominica	2013	17	6	1081	0	0	0	0	0	0	0	0.271297	3.52334	4.9548	4.16273	0.92077	3.05327	0	0.113789	0	0.433672	0	0	0	0	0	0.962149	0	0	0	0.0525663	1.21255	2.18912	1.14995	0	0.433672	0	0	0	0	0	1.23345	3.52334	4.9548	4.16273
DMA	2160	country	Amr	Dominica	2014	17	6	1080	0	0	0	0	0	0	0	0.121699	3.49723	3.4753	4.70785	1.3521	3.62271	0	0.223115	0	0.54209	0	0	0	0	0	0.806328	0	0	0	0.0657079	1.30713	2.09682	1.18193	0	0.54209	0	0	0	0	0	0.928027	3.49723	3.4753	4.70785
DMA	2160	country	Amr	Dominica	2015	17	6	1079	0	0	0	0	0	0	0	0.182549	3.20585	3.85295	4.34178	1.34815	3.73406	0	0.334672	0	0.325254	0	0	0	0	0	0.721611	0	0	0	0.0394248	1.47281	2.15589	1.28501	0	0.325254	0	0	0	0	0	0.90416	3.20585	3.85295	4.34178
DOM	2170	country	Amr	Dominican Republic	2000	4968	3612	206146	5.19	26.503	2	4	0	0	0	279.634	2064.27	1046.22	506.906	172.066	742.444	11.5248	107.238	513.81	554.382	40.7531	0	0	112.269	0.935274	884.577	139.477	43.2987	0	368.466	312.025	321.847	320.16	519	580.885	42.7531	4	0	112.269	0.935274	1164.21	2203.75	1089.52	506.906
DOM	2170	country	Amr	Dominican Republic	2001	5003	3387	208477	5.21	25.7152	2	1	0	0	0	280.872	2060.36	1053.06	518.539	167.768	763.417	11.5868	113.474	515.79	506.569	40.7897	0	0	96.2711	0.791865	791.315	133.803	41.0901	0	342.801	304.633	307.9	305.247	521	532.284	42.7897	1	0	96.2711	0.791865	1072.19	2194.16	1094.15	518.539
DOM	2170	country	Amr	Dominican Republic	2002	5082	3231	212624	5.13	24.4829	2	1	0	0	0	286.5	1983.23	1096.06	574.335	174.866	794.848	12.4483	127.094	507.87	475.16	41.8728	0	0	82.4592	1.00188	718.506	131.639	40.0806	0	328.443	305.516	300.409	298.043	513	499.642	43.8728	1	0	82.4592	1.00188	1005.01	2114.87	1136.15	574.335
DOM	2170	country	Amr	Dominican Republic	2003	5178	3129	217568	4.98	23.4085	2	4	0	0	0	290.544	1935.58	1130.91	629.55	180.162	819.4	13.2146	144.252	493.02	459.113	42.9738	0	0	67.4321	1.1915	651.335	133.301	40.1873	0	324.733	315.66	301.238	298.815	498	482.521	44.9738	4	0	67.4321	1.1915	941.879	2068.88	1171.1	629.55
DOM	2170	country	Amr	Dominican Republic	2004	5257	3019	221835	4.7	22.6952	2	3	0	0	0	292.891	1913.06	1153.93	669.232	184.972	840.262	13.9731	156.277	465.3	434.017	42.9756	0	0	62.9057	1.84218	625.366	131.147	39.2079	0	312.205	313.608	297.355	293.071	470	456.712	44.9756	3	0	62.9057	1.84218	918.257	2044.21	1193.14	669.232
DOM	2170	country	Amr	Dominican Republic	2005	5341	2865	224395	4.39	22.9221	2	4	0	0	0	296.607	1953.1	1168.32	667.867	181.065	864.749	14.081	161.9	434.61	403.813	42.9695	0	0	56.5788	3.05431	586.928	126.871	37.7206	0	291.52	306.677	291.689	282.569	439	426.735	44.9695	4	0	56.5788	3.05431	883.535	2079.97	1206.04	667.867
DOM	2170	country	Amr	Dominican Republic	2006	5347	2729	224670	4.03	22.6746	2	4	0	0	0	295.471	1944.68	1168.63	670.126	179.323	875.132	13.8599	167.078	398.97	373.703	42.9618	0	0	55.7408	2.82168	572.217	121.428	36.7989	0	271.295	298.511	283.523	271.03	403	396.377	44.9618	4	0	55.7408	2.82168	867.688	2066.11	1205.43	670.126
DOM	2170	country	Amr	Dominican Republic	2007	5337	2571	223287	3.58	22.3729	2	3	0	0	0	293.499	1931.45	1165.47	671.801	177.193	881.123	13.6031	171.909	354.42	342.365	44.0038	0	0	55.2916	2.17378	556.916	115.077	35.4639	0	248.231	287.688	272.329	257.04	358	364.738	46.0037	3	0	55.2916	2.17378	850.415	2046.53	1200.93	671.801
DOM	2170	country	Amr	Dominican Republic	2008	5257	2450	220882	3.03	21.6846	2	2	0	0	0	287.444	1893.7	1143.99	669.414	173.445	873.423	13.2178	173.653	299.97	325.303	42.9875	0	0	50.3793	1.46342	530.578	113.023	35.5778	0	237.349	287.78	272.729	252.859	303	346.987	44.9875	2	0	50.3793	1.46342	818.022	2006.72	1179.57	669.414
DOM	2170	country	Amr	Dominican Republic	2009	5178	2326	218469	2.52	21.0712	2	1	0	0	0	281.526	1867.8	1118.48	664.884	167.677	864.674	12.6764	173.699	249.48	304.439	42.987	0	0	48.7677	1.31409	514.944	109.439	35.0953	0	222.636	283.784	268.075	245.039	252	325.51	44.987	1	0	48.7677	1.31409	796.47	1977.24	1153.57	664.884
DOM	2170	country	Amr	Dominican Republic	2010	5095	2253	216788	2.01	20.3713	2	3	0	0	0	275.45	1838.34	1092.68	659.352	162.43	853.169	12.1745	174.017	198.99	294.476	40.8913	0	0	46.8927	1.98375	506.721	108.452	35.5746	0	217.903	282.787	273.208	245.12	201	314.847	42.8913	3	0	46.8927	1.98375	782.171	1946.8	1128.26	659.352
DOM	2170	country	Amr	Dominican Republic	2011	5040	2181	216318	1.42	19.7786	2	2	0	0	0	270.998	1815.85	1074.99	659.404	158.835	847.253	11.7933	175.682	140.58	281.441	41.9359	0	0	48.9452	1.28573	514.463	107.124	35.9158	0	208.628	284.882	273.496	242.305	142	301.219	43.9359	2	0	48.9452	1.28573	785.461	1922.97	1110.9	659.404
DOM	2170	country	Amr	Dominican Republic	2012	4980	2114	216514	0.9	19.1658	2	1	0	0	0	266.461	1792.35	1057.84	653.585	154.944	843.599	11.3897	176.772	89.1	267.122	41.951	0	0	48.626	0.755909	513.311	106.669	36.5211	0	203.84	288.143	275.766	242.196	90	286.288	43.951	1	0	48.626	0.755909	779.772	1899.02	1094.36	653.585
DOM	2170	country	Amr	Dominican Republic	2013	4905	2095	217014	0.75	18.5494	1.96988	1	0	0	0	261.431	1767	1038.49	640.977	152.62	836.876	11.2189	174.12	74.25	235.19	41.6185	0	0	47.6015	0.457225	514.257	109.237	37.4004	0	208.434	298.144	280.94	247.47	75	253.74	43.5884	1	0	47.6015	0.457225	775.688	1876.23	1075.89	640.977
DOM	2170	country	Amr	Dominican Republic	2014	4801	2053	217258	0.64	17.8032	1.92811	1	0	0	0	254.777	1733.01	1011.85	622.618	148.755	827.972	10.9347	169.711	63.36	225.903	40.8645	0	0	38.0208	0.511012	462.731	112.756	38.6051	0	215.375	310.943	288.65	255.283	64	243.706	42.7926	1	0	38.0208	0.511012	717.507	1845.77	1050.45	622.618
DOM	2170	country	Amr	Dominican Republic	2015	4706	2004	216877	0.627336	17.1126	1.88996	1	0	0	0	248.678	1703.07	987.278	606.156	145.181	818.698	10.6721	165.634	61.8478	213.848	39.8904	0	0	36.9247	0.411485	451.574	110.722	37.9088	0	209.673	308.504	282.361	250.335	62.4751	230.961	41.7803	1	0	36.9247	0.411485	700.251	1813.8	1025.19	606.156
ECU	2180	country	Amr	Ecuador	2000	5451	5402	315100	1	0	3	113.675	0	0	0	269.998	2338.18	844.142	656.008	323.866	833.757	10.8008	56.5767	99	909.874	57	0	0	166.94	0	1302.52	30.8068	22.0496	0	582.987	770.795	824.412	635.613	100	909.874	60	113.675	0	166.94	0	1572.52	2368.98	866.191	656.008
ECU	2180	country	Amr	Ecuador	2001	5242	5174	313894	0.97	0	3	68.7768	0	0	0	251.668	2210.74	803.071	690.766	327.095	822.058	11.1084	52.742	96.03	824.954	56	0	0	158.307	0	1238.7	31.9244	22.6374	0	528.653	766.023	823.058	627.712	97	824.954	59	68.7768	0	158.307	0	1490.37	2242.67	825.709	690.766
ECU	2180	country	Amr	Ecuador	2002	5014	4958	311437	0.94	0	3	68.9343	0	0	0	234.779	2081.11	766.602	666.568	325.618	806.054	11.2713	49.1212	93.06	751.604	58	0	0	149.817	0	1171.78	32.6453	22.9379	0	479.894	759.291	818.225	620.742	94	751.604	61	68.9343	0	149.817	0	1406.56	2113.76	789.539	666.568
ECU	2180	country	Amr	Ecuador	2003	4817	4768	308772	0.9	0	3	69.1725	0	0	0	222.732	1973.09	740.798	636.569	318.88	794.124	11.2495	46.4789	89.1	644.333	58	0	0	174.852	0	1034.92	41.1193	28.6273	0	615.666	751.792	755.975	573.611	90	644.333	61	69.1725	0	174.852	0	1257.66	2014.21	769.426	636.569
ECU	2180	country	Amr	Ecuador	2004	4640	4625	307295	0.84	0	3	71.6485	0	0	0	211.107	1873.56	719.142	609.137	315.013	781.34	11.3237	43.8915	83.16	576.978	59	0	0	170.942	0	980.246	48.9696	33.7829	0	581.779	772.081	749.791	568.27	84	576.978	62	71.6485	0	170.942	0	1191.35	1922.53	752.925	609.137
ECU	2180	country	Amr	Ecuador	2005	4496	4507	307950	0.8	0	3	62.7391	0	0	0	201.556	1789.72	702.393	595.623	313.216	773.706	11.488	41.7543	79.2	514.883	57	0	0	166.332	0	951.227	52.3792	35.7737	0	532.178	784.367	758.597	575.063	80	514.883	60	62.7391	0	166.332	0	1152.78	1842.1	738.166	595.623
ECU	2180	country	Amr	Ecuador	2006	4420	4409	311257	0.81	0	3	53.1981	0	0	0	197.23	1741.32	696.855	587.138	311.303	776.954	11.6192	40.5764	80.19	461.835	57	0	0	161.998	0	926.753	56.1461	37.8451	0	486.415	796.051	763.519	581.247	81	461.835	60	53.1981	0	161.998	0	1123.98	1797.46	734.7	587.138
ECU	2180	country	Amr	Ecuador	2007	4369	4337	316581	0.74	0	3	55.0719	0	0	0	196.688	1716.11	690.404	567.374	300.979	787.072	11.4562	40.1011	73.26	427.018	56	0	0	157.753	0	907.032	59.3499	39.4681	0	455.457	806.756	766.897	588.009	74	427.018	59	55.0719	0	157.753	0	1103.72	1775.46	729.872	567.374
ECU	2180	country	Amr	Ecuador	2008	4325	4309	322790	0.42	0	3	53.2131	0	0	0	200.376	1708.68	680.375	542.022	283.556	801.775	11.0053	40.5765	41.58	411.322	55	0	0	155.373	0.192111	899.976	62.7863	41.1725	0	442.891	824.644	772.76	601.302	42	411.322	58	53.2131	0	155.373	0.192111	1100.35	1771.47	721.548	542.022
ECU	2180	country	Amr	Ecuador	2009	4268	4240	328271	0.16	0	3	53.1503	0	0	0	204.902	1704.89	661.862	511.254	262.327	815.019	10.3857	41.0498	15.84	396.626	55	0	0	150.629	0	879.918	65.6208	42.4372	0	428.978	833.042	767.933	603.975	16	396.626	58	53.1503	0	150.629	0	1084.82	1770.51	704.299	511.254
ECU	2180	country	Amr	Ecuador	2010	4181	4151	331846	0	0	3	51.3227	0	0	0	207.574	1693.41	631.194	483.957	239.597	819.981	9.706	41.2575	7.92	378.968	55	0	0	144.486	0	851.245	67.9501	43.3076	0	411.903	833.473	757.341	599.407	7.92	378.968	58	51.3227	0	144.486	0	1058.82	1761.36	674.501	483.957
ECU	2180	country	Amr	Ecuador	2011	4062	4077	332937	0	0	3	50.3781	0	0	0	207.842	1661.92	596.703	454.922	221.014	815.992	9.15585	41.0742	4.95	362.785	55	0	0	138.909	0	825.251	70.2132	44.143	0	396.139	834.281	749.273	596.057	4.95	362.785	58	50.3781	0	138.909	0	1033.09	1732.13	640.846	454.922
ECU	2180	country	Amr	Ecuador	2012	3920	3948	332200	0	0	3	48.617	0	0	0	203.319	1611.65	559.515	433.205	207.72	804.23	8.80932	39.9308	2.97	342.106	56	0	0	131.206	0	786.364	71.7488	44.432	0	372.417	823.752	734.985	582.019	2.97	342.106	59	48.617	0	131.206	0	989.682	1683.4	603.947	433.205
ECU	2180	country	Amr	Ecuador	2013	3765	3837	330293	0	0	2.88138	46.6946	0	0	0	196.83	1547.71	524.847	413.135	199.481	786.475	8.45992	38.4804	2.82952	325.256	54.4255	0	0	124.255	0	753.204	73.075	45.2533	0	354.674	813.548	722.441	568.039	2.82952	325.256	57.3069	46.6946	0	124.255	0	950.035	1620.79	570.101	413.135
ECU	2180	country	Amr	Ecuador	2014	3644	3689	328265	0	0	2.78878	45.194	0	0	0	190.181	1492.65	501.933	396.544	197.022	772.355	8.35561	36.9767	2.87427	307.249	52.3262	0	0	116.238	0	714.066	73.7327	45.6606	0	333.997	794.232	701.56	547.065	2.87427	307.249	55.115	45.194	0	116.238	0	904.246	1566.38	547.593	396.544
ECU	2180	country	Amr	Ecuador	2015	3530	3549	326837	0	0	2.70153	43.7801	0	0	0	182.788	1438.05	480.198	382.315	196.311	759.91	8.32546	35.6251	2.76519	291.169	50.3404	0	0	108.735	0	678.019	72.4068	44.8395	0	314.934	775.861	681.99	527.939	2.76519	291.169	53.042	43.7801	0	108.735	0	860.807	1510.45	525.037	382.315
EGY	1125	country	Emr	Egypt	2000	38142	42059.1	1710382	0	0	15	1058.67	0	0	0	3402.8	16869.2	8049	1515.17	1724.55	4889.87	23.9566	593.771	5.94	6959.85	301	2.6036	2431.81	660.908	0	12142.4	1861.38	465.346	0	2848.82	5901.26	5586.46	2891.36	5.94	6959.85	316	1061.27	2431.81	660.908	0	15545.2	18730.6	8514.34	1515.17
EGY	1125	country	Emr	Egypt	2001	37842	39516.4	1760077	0	0	15	1001.16	0	0	0	3200.89	16575.8	7909.55	1610.76	1749	5186.71	24.7754	568.384	6.93	6239.14	299	2.35274	2043.05	612.773	0	11213.7	1845.57	461.392	0	2636.2	5807.55	5471.62	2877.13	6.93	6239.14	314	1003.51	2043.05	612.773	0	14414.6	18421.3	8370.94	1610.76
EGY	1125	country	Emr	Egypt	2002	37705	36489.2	1812742	0	0	16	887.084	0	0	0	3050.15	16351.5	7802.19	1736.82	1803.97	5481.79	26.1301	549.334	7.92	5752.42	299	2.09429	915.953	566.304	0	10345.1	1812.66	453.164	0	2499.69	5677.3	5308.43	2849.17	7.92	5752.42	315	889.178	915.953	566.304	0	13395.3	18164.2	8255.36	1736.82
EGY	1125	country	Emr	Egypt	2003	37629	33894.5	1862839	0	0	15	788.839	0	0	0	2925.52	16162.7	7711.41	1828.14	1872.46	5765.25	27.8056	531.85	8.91	5279.18	292	1.85564	210.472	522.528	0	9536.4	1777.88	444.469	0	2352.82	5530.91	5124.14	2812.98	8.91	5279.18	307	790.695	210.472	522.528	0	12461.9	17940.6	8155.88	1828.14
EGY	1125	country	Emr	Egypt	2004	37117	32436.1	1903432	0.1	0	15	678.753	0	0	0	2779.66	15792.2	7533.37	1893.91	1918.52	5962.39	29.293	513.775	9.9	4895.86	292	1.64848	150.984	488.687	0	8905.36	1758.04	439.51	0	2240.08	5441	5001.08	2811.95	10	4895.86	307	680.401	150.984	488.687	0	11685	17550.3	7972.88	1893.91
EGY	1125	country	Emr	Egypt	2005	36696	30760.4	1931361	0.11	0	15	622.891	0	0	0	2645.5	15475.5	7380.99	1916.99	1952.34	6156.36	30.7369	499.61	10.89	4446.99	292	1.46143	119.982	454.194	0	8248.31	1723.8	430.95	0	2083.16	5307.59	4851.5	2789.54	11	4446.99	307	624.352	119.982	454.194	0	10893.8	17199.3	7811.94	1916.99
EGY	1125	country	Emr	Egypt	2006	35636	30023.4	1936763	0.12	0	16	613.456	0	0	0	2475.41	14920.7	7115.74	1853.96	1926.54	6206.86	30.2898	476.888	11.88	4095.12	299	1.31631	580.565	427.49	0	7719.25	1700.25	425.064	0	1966.6	5228.28	4765.55	2803	12	4095.12	315	614.773	580.565	427.49	0	10194.7	16621	7540.8	1853.96
EGY	1125	country	Emr	Egypt	2007	33888	30047.7	1925466	0.13	0	16	623.039	0	0	0	2273.26	14089.8	6719.47	1727.21	1860.24	6104.41	29.2324	445.183	12.87	3799.76	308	1.20279	1571.35	404.692	0	7256.81	1682.89	420.723	0	1866.71	5176.98	4715.4	2830.34	13	3799.76	324	624.242	1571.35	404.692	0	9530.07	15772.7	7140.2	1727.21
EGY	1125	country	Emr	Egypt	2008	32428	28279.1	1918809	0.15	0	17	611.207	0	0	0	2093.66	13344.9	6364.78	1639.49	1894.61	6013.76	29.7855	418.685	14.85	3540.58	323	1.0999	830.705	381.004	0	6791.85	1654.4	413.6	0	1758.03	5093.48	4638.94	2837.51	15	3540.58	340	612.307	830.705	381.004	0	8885.51	14999.3	6778.38	1639.49
EGY	1125	country	Emr	Egypt	2009	31520	27576.3	1945707	0.17	0	17	599.761	0	0	0	1970.63	12824.4	6116.98	1593.19	1958.92	6006.64	30.7908	401.491	16.83	3376.41	335	1	639.914	364.438	0	6479.51	1656.22	414.055	0	1693.63	5089.14	4634.23	2875.96	17	3376.41	352	600.761	639.914	364.438	0	8450.14	14480.7	6531.03	1593.19
EGY	1125	country	Emr	Egypt	2010	31379	27031.1	2024473	0.18	0	18	568.262	0	0	0	1911.81	12636.6	6028.54	1618.02	2059.91	6115.12	32.4396	390.128	17.82	3327.8	342	0.904952	63.3194	353.806	0	6304.66	1692.58	423.144	0	1687.61	5175.64	4703.99	2937.84	18	3327.8	360	569.167	63.3194	353.806	0	8216.46	14329.2	6451.68	1618.02
EGY	1125	country	Emr	Egypt	2011	32414	27492.8	2175419	0.19	0	18	546.62	0	0	0	1933.67	12890.6	6150.31	1716.34	2266.17	6459.42	35.7333	396.914	18.81	3344.43	348	0.823277	56.6136	348.445	0	6256.52	1762.31	440.576	0	1711.12	5342.66	4840.35	3022.15	19	3344.43	366	547.443	56.6136	348.445	0	8190.18	14652.9	6590.88	1716.34
EGY	1125	country	Emr	Egypt	2012	33980	28566.5	2376189	0.21	0	18	573.029	0	0	0	1991.05	13349.9	6370.45	1800.23	2524.51	6905.16	39.9104	407.529	20.79	3416.08	355	0.852873	109.354	349.431	0	6342.11	1881.6	470.401	0	1764.84	5630.48	5078.08	3147.45	21	3416.08	373	573.881	109.354	349.431	0	8333.16	15231.5	6840.85	1800.23
EGY	1125	country	Emr	Egypt	2013	35645	29720.3	2582972	0.22	0	18.882	601.107	0	0	0	2058	13831.1	6600.74	1886	2805.9	7377.81	44.3591	420.881	21.78	3425.07	367.369	0.882588	243.564	351.196	0	6464.02	2021.48	505.37	0	1775.21	5942.9	5329.28	3272.18	22	3425.07	386.251	601.989	243.564	351.196	0	8522.02	15852.6	7106.11	1886
EGY	1125	country	Emr	Egypt	2014	36401	30443.8	2736948	0.25	0	19.2825	613.856	0	0	0	2069.02	13949.5	6657.68	1919.2	3028.79	7672.31	47.8827	423.231	24.75	3366.38	372.261	0.894342	567.805	345.099	0	6449.39	2124.96	531.24	0	1731.24	6141.31	5468.87	3319.65	25	3366.38	391.544	614.75	567.805	345.099	0	8518.41	16074.5	7188.92	1919.2
EGY	1125	country	Emr	Egypt	2015	35818	29957	2798265	0.245996	0	18.9736	604.024	0	0	0	2013.96	13569.2	6476.48	1876.89	3138.36	7658.09	49.615	412.181	24.7335	3270.92	372.013	0.893746	100.889	335.124	0	6361.51	2193.06	548.266	0	1664.82	6236.96	5521.97	3325.84	24.9795	3270.92	390.987	604.918	100.889	335.124	0	8375.47	15762.2	7024.75	1876.89
SLV	2190	country	Amr	El Salvador	2000	2009	2581	139541	0.5	0	1	23.3804	0	0	0	96.9527	779.107	356.663	249.619	154.55	321.816	6.36841	19.0432	49.5	422.859	27	0	0	75.0347	0	738.3	24.0762	9.56873	0	209.076	396.5	373.757	255.329	50	422.859	28	23.3804	0	75.0347	0	835.252	803.184	366.232	249.619
SLV	2190	country	Amr	El Salvador	2001	1832	2358	134707	0.52	0	1	20.9318	0	0	0	89.6817	704.68	319.278	225.871	140.657	306.235	6.03934	17.1063	51.48	394.271	26	0	0	66.0122	0	643.501	23.321	9.13987	0	193.182	369.242	344.02	237.83	52	394.271	27	20.9318	0	66.0122	0	733.183	728.001	328.418	225.871
SLV	2190	country	Amr	El Salvador	2002	1673	2157	129691	0.46	0	1	18.1388	0	0	0	84.643	641.206	287.018	198.426	127.015	293.659	5.68412	15.7504	45.54	338.21	25	0	0	73.1824	0	524.296	31.3984	12.1575	0	254.144	352.83	293.558	206.684	46	338.21	26	18.1388	0	73.1824	0	608.939	672.605	299.175	198.426
SLV	2190	country	Amr	El Salvador	2003	1536	1965	124909	0.39	0	1	15.2826	0	0	0	81.022	589.427	260.099	172.152	114.198	282.467	5.32839	14.6335	38.61	295.63	22	0	0	65.9993	0	464.882	33.3386	12.6833	0	229.041	337.331	270.578	194.907	39	295.63	23	15.2826	0	65.9993	0	545.904	622.766	272.782	172.152
SLV	2190	country	Amr	El Salvador	2004	1426	1790	120845	0.32	0	1	12.9668	0	0	0	77.9797	546.955	238.05	151.834	104.519	273.494	5.08589	13.7952	31.68	256.199	22	0	0	59.4558	0	418.148	33.0754	12.4195	0	199.283	320.394	252.509	184.837	32	256.199	23	12.9668	0	59.4558	0	496.127	580.031	250.469	151.834
SLV	2190	country	Amr	El Salvador	2005	1331	1646	117822	0.27	0	1	13.1359	0	0	0	74.0591	508.461	218.107	135.836	97.8642	264.288	4.96816	13.0101	26.73	217.794	21	0	0	54.3529	0	381.983	34.0026	12.5621	0	172.341	309.167	239.359	176.709	27	217.794	22	13.1359	0	54.3529	0	456.043	542.464	230.669	135.836
SLV	2190	country	Amr	El Salvador	2006	1265	1512	116046	0.29	0	1	12.9366	0	0	0	70.4923	481.003	203.621	126.126	94.3253	257.771	5.07799	12.3562	28.71	183.35	20	0	0	49.345	0	345.957	35.9817	13.0805	0	148.243	297.256	224.25	165.827	29	183.35	21	12.9366	0	49.345	0	416.449	516.985	216.702	126.126
SLV	2190	country	Amr	El Salvador	2007	1223	1410	115347	0.32	0	1	15.235	0	0	0	67.3735	461.964	193.615	118.522	93.5795	254.146	5.34399	11.9009	31.68	160.228	21	0	0	45.0738	0	317.312	37.3528	13.3868	0	129.091	286.158	212.656	156.062	32	160.228	22	15.235	0	45.0738	0	384.686	499.317	207.002	118.522
SLV	2190	country	Amr	El Salvador	2008	1187	1318	115262	0.34	0	1	14.6481	0	0	0	64.0299	445.671	184.683	114.796	93.1859	251.492	5.64955	11.5053	33.66	148.138	22	0	0	40.7288	0	289.287	37.4387	13.2322	0	116.776	271.566	199.158	146.017	34	148.138	23	14.6481	0	40.7288	0	353.317	483.109	197.915	114.796
SLV	2190	country	Amr	El Salvador	2009	1151	1251	115130	0.35	0	1	14.5966	0	0	0	61.4063	430.508	176.642	109.248	91.9149	248.186	5.91582	11.2316	34.65	146.981	24	0	0	37.0311	0	266.769	36.1739	12.5753	0	110.798	257.112	187.046	137.864	35	146.981	25	14.5966	0	37.0311	0	328.176	466.682	189.218	109.248
SLV	2190	country	Amr	El Salvador	2010	1122	1169	114467	0.37	0	1	14.0608	0	0	0	59.1855	418.981	170.301	104.253	90.577	246.079	6.18563	11.0081	36.63	140.728	25	0	0	33.2159	0	241.782	35.2786	12.1634	0	102.483	241.13	172.725	127.865	37	140.728	26	14.0608	0	33.2159	0	300.967	454.259	182.464	104.253
SLV	2190	country	Amr	El Salvador	2011	1071	1108	112703	0.37	0	1	13.7647	0	0	0	56.1813	399.782	160.906	96.1349	86.9665	238.938	6.30765	10.6486	36.63	132.487	25	0	0	30.5784	0	224.413	35.6902	12.1976	0	94.9362	231.533	162.872	121.664	37	132.487	26	13.7647	0	30.5784	0	280.594	435.472	173.104	96.1349
SLV	2190	country	Amr	El Salvador	2012	1016	1043	110401	0.29	0	1	13.0579	0	0	0	52.6956	379.189	151.474	88.5268	83.064	230.145	6.3983	10.1596	28.71	120.647	25	0	0	28.345	0	209.294	37.1086	12.5786	0	85.4987	224.681	155.102	116.035	29	120.647	26	13.0579	0	28.345	0	261.99	416.297	164.053	88.5268
SLV	2190	country	Amr	El Salvador	2013	961	988	107928	0.25	0	0.945866	12.351	0	0	0	49.0788	357.888	142.167	81.4893	80.0008	220.96	6.16234	9.70739	24.75	110.793	23.6817	0	0	26.3055	0	196.397	37.9494	12.8636	0	78.6186	217.485	148.491	110.666	25	110.793	24.6276	12.351	0	26.3055	0	245.476	395.838	155.03	81.4893
SLV	2190	country	Amr	El Salvador	2014	910	938	105860	0.24	0	0.895669	11.6955	0	0	0	45.5328	338.229	133.794	75.5815	77.0211	211.874	5.93283	9.20322	23.76	102.464	22.4832	0	0	24.3104	0	183.813	38.6615	13.105	0	72.6375	209.863	141.963	104.941	24	102.464	23.3789	11.6955	0	24.3104	0	229.345	376.89	146.899	75.5815
SLV	2190	country	Amr	El Salvador	2015	868	895	104586	0.228923	0	0.854331	11.1557	0	0	0	42.2752	321.848	126.929	70.8193	74.8421	204.517	5.76498	8.7655	22.6708	96.0169	21.4525	0	0	22.5076	0	172.655	39.4863	13.3845	0	67.9216	203.138	136.254	99.5131	22.8997	96.0169	22.3069	11.1557	0	22.5076	0	214.93	361.334	140.314	70.8193
GNQ	1130	country	Afr	Equatorial Guinea	2000	920	2268.95	20531	0.38	20.221	1	37.7327	0	0	0	63.7437	284.238	279.743	112.272	62.2572	45.9755	0.505439	11.9308	37.62	390.353	23	0.119406	265.879	44.7814	607.381	421.06	43.2588	21.8731	0	186.259	68.6108	69.1293	89.6258	38	410.574	24	37.8521	265.879	44.7814	607.381	484.804	327.497	301.616	112.272
GNQ	1130	country	Afr	Equatorial Guinea	2001	921	2071.5	20936	0.49	19.5113	1	37.4057	0	0	0	63.5794	292.674	279.394	106.387	61.2383	46.5174	0.546171	12.2571	48.51	359.508	24	0.113542	98.8372	40.8726	631.704	404.069	42.1279	21.0376	0	178.807	67.7182	66.8548	87.3449	49	379.019	25	37.5192	98.8372	40.8726	631.704	467.649	334.801	300.432	106.387
GNQ	1130	country	Afr	Equatorial Guinea	2002	922	2145.78	21293	0.62	18.7579	1	35.735	0	0	0	63.5639	295.794	279.319	105.704	61.003	47.1662	0.596628	12.7396	61.38	322.808	26	0.106705	213.689	36.7821	670.792	378.006	40.0075	19.7388	0	165.578	65.2411	62.6826	82.9672	62	341.566	27	35.8417	213.689	36.7821	670.792	441.57	335.802	299.058	105.704
GNQ	1130	country	Afr	Equatorial Guinea	2003	922	2136.03	21645	0.79	18.0268	1	33.1859	0	0	0	63.6676	294.23	280.1	107.552	61.3228	48.1287	0.656105	13.3394	78.21	283.815	27	0	251.699	32.4684	713.728	346.416	37.2416	18.1487	0	150.502	61.6626	57.8958	77.2487	79	301.842	28	33.1859	251.699	32.4684	713.728	410.083	331.472	298.249	107.552
GNQ	1130	country	Afr	Equatorial Guinea	2004	922	2114.33	22052	0.97	17.2519	1	30.7842	0	0	0	63.7363	292.766	280.651	109.28	61.7015	49.1872	0.720114	13.9518	96.03	253.661	27	0	273.925	29.0348	732.533	322.773	35.3375	17.0134	0	139.599	59.6812	54.5932	73.1443	97	270.913	28	30.7842	273.925	29.0348	732.533	386.509	328.104	297.665	109.28
GNQ	1130	country	Afr	Equatorial Guinea	2005	920	2158.62	22551	1.1	16.3977	1	28.4992	0	0	0	63.551	293.975	279.651	109.067	61.3841	50.2103	0.778662	14.3864	108.9	238.943	28	0	352.345	27.6155	709.437	317.026	35.2172	16.7568	0	136.922	60.3223	54.1118	73.0261	110	255.34	29	28.4992	352.345	27.6155	709.437	380.577	329.192	296.408	109.067
GNQ	1130	country	Afr	Equatorial Guinea	2006	920	1892.84	23185	1.24	15.5356	1	26.288	0	0	0	63.4237	296.916	278.746	108.565	61.2883	51.5649	0.817236	14.6157	122.76	242.042	29	0	112.877	28.1177	618.992	335.022	37.5713	17.8475	0	146.875	65.2886	57.9487	78.4956	124	257.578	30	26.288	112.877	28.1177	618.992	398.446	334.487	296.593	108.565
GNQ	1130	country	Afr	Equatorial Guinea	2007	923	1971.67	23905	1.41	14.7597	1	24.1195	0	0	0	63.6424	297.018	279.739	110.094	62.0174	53.3228	0.867083	15.0099	139.59	251.294	30	0	217.228	29.7777	495.439	362.822	41.1735	19.5503	0	149.807	72.9482	75.5832	86.4576	141	266.054	31	24.1195	217.228	29.7777	495.439	426.465	338.192	299.289	110.094
GNQ	1130	country	Afr	Equatorial Guinea	2008	933	2105.52	24670	1.55	14.1266	1	21.9208	0	0	0	64.3718	295.885	283.389	114.335	64.0611	55.7418	0.936265	15.683	153.45	255.939	32	0	385.8	31.3956	380.627	385.669	44.2961	21.0513	0	156.452	80.1313	85.1763	93.5335	155	270.066	33	21.9208	385.8	31.3956	380.627	450.041	340.181	304.44	114.335
GNQ	1130	country	Afr	Equatorial Guinea	2009	943	2039.22	25418	1.85	13.5147	2	19.9902	0	0	0	64.0063	294.971	286.539	118.522	66.177	58.0908	1.00767	16.331	183.15	252.605	33	0	349.433	32.1788	292.1	396.682	45.9642	21.7695	0	159.171	84.1324	91.2933	97.7386	185	266.12	35	19.9902	349.433	32.1788	292.1	460.688	340.935	308.309	118.522
GNQ	1130	country	Afr	Equatorial Guinea	2010	950	1698.92	26104	1.89	12.9203	2	18.6236	0	0	0	64.2972	296.178	287.653	120.941	67.3858	60.3529	1.06478	16.6937	187.11	243.553	33	0	42.2897	32.8821	252.86	398.516	46.5928	21.9989	0	158.08	86.3384	95.9571	99.7404	189	256.474	35	18.6236	42.2897	32.8821	252.86	462.814	342.771	309.651	120.941
GNQ	1130	country	Afr	Equatorial Guinea	2011	952	1788.17	26661	2.05	12.278	2	17.5361	0	0	0	64.2251	298.083	286.793	121.148	67.6084	62.447	1.10339	16.7282	202.95	228.541	34	0	166.925	32.7748	232.642	389.578	45.795	21.6259	0	149.725	85.6422	98.9501	99.0252	205	240.819	36	17.5361	166.925	32.7748	232.642	453.803	343.878	308.419	121.148
GNQ	1130	country	Afr	Equatorial Guinea	2012	953	2128.96	27158	2.23	11.6988	2	16.801	0	0	0	64.1004	300.118	285.747	120.252	67.614	64.6945	1.1336	16.6115	220.77	210.034	34	0	555.326	31.9504	220.097	373.061	44.2415	20.8635	0	139.534	83.8624	98.8875	96.3324	223	221.733	36	16.801	555.326	31.9504	220.097	437.162	344.359	306.611	120.252
GNQ	1130	country	Afr	Equatorial Guinea	2013	950	1737.08	27617	1.57	11.112	1.9937	15.9412	0	0	0	63.7169	300.556	283.724	119.57	67.3571	66.7811	1.12929	16.5484	155.43	204.008	33.2726	0	210.298	32.8403	227.815	377.368	45.1282	21.2817	0	142.824	86.7452	101.135	98.9299	157	215.12	35.2663	15.9412	210.298	32.8403	227.815	441.085	345.685	305.006	119.57
GNQ	1130	country	Afr	Equatorial Guinea	2014	946	1815.19	28065	1.23	10.5763	1.98531	15.1541	0	0	0	63.244	300.912	281.247	118.473	66.9597	68.645	1.12263	16.4508	121.77	202.208	32.7318	0	311.548	30.2882	234.369	363.794	46.8952	22.115	0	149.381	91.4082	105.393	103.292	123	212.784	34.7171	15.1541	311.548	30.2882	234.369	427.038	347.808	303.362	118.473
GNQ	1130	country	Afr	Equatorial Guinea	2015	944	1711	28525	1.2274	10.0508	1.98111	14.4226	0	0	0	62.863	301.785	279.108	117.426	66.6103	71.044	1.11677	16.3649	118.717	189.647	31.9111	0	245.053	29.494	228.57	355.301	46.1873	21.7811	0	146.679	91.2932	103.94	102.426	119.944	199.698	33.8923	14.4226	245.053	29.494	228.57	418.164	347.972	300.889	117.426
ERI	1135	country	Afr	Eritrea	2000	3262	10139.6	124037	2.41	20.9634	7	40.2402	0	0	0	250.384	802.556	1033.65	678.716	147.612	243.75	0.775886	33.94	238.59	1526.75	161.353	0.272602	3519.83	436.047	34.7509	2151.98	173.722	96.0317	0	710.92	200.116	295.151	594.117	241	1547.71	168.353	40.5128	3519.83	436.047	34.7509	2402.36	976.278	1129.68	678.716
ERI	1135	country	Afr	Eritrea	2001	3344	7487.11	130134	2.55	19.0192	8	34.7997	0	0	0	251.651	785.988	1063.41	721.326	154.828	265.08	0.831664	36.5156	252.45	1428.58	161.542	0.262841	951.669	430.745	107.639	2107.35	170.817	94.2776	0	698.62	197.823	290.78	594.559	255	1447.59	169.542	35.0625	951.669	430.745	107.639	2359	956.805	1157.69	721.326
ERI	1135	country	Afr	Eritrea	2002	3467	7158.58	137579	2.65	18.4126	8	33.1751	0	0	0	257.977	803.011	1099.22	754.539	160.81	289.481	0.882897	38.8431	262.35	1383.27	170.183	0.264799	659.797	440.91	18.8368	2133.83	173.293	96.2941	0	706.534	202.628	295.722	614.672	265	1401.68	178.183	33.4399	659.797	440.91	18.8368	2391.81	976.304	1195.51	754.539
ERI	1135	country	Afr	Eritrea	2003	3592	7039.02	145442	2.7	18.231	9	32.0717	0	0	0	263.468	827.123	1130.43	786.785	166.076	314.133	0.932097	41.0521	267.3	1323.06	179.387	0.265798	559.325	447.168	29.2925	2132.49	173.722	96.6827	0	702.716	204.486	296.566	626.562	270	1341.29	188.387	32.3375	559.325	447.168	29.2925	2395.95	1000.84	1227.11	786.785
ERI	1135	country	Afr	Eritrea	2004	3675	6536.71	152493	2.68	18.0797	9	30.7513	0	0	0	267.1	843.54	1148.09	806.415	169.496	336.052	0.971701	42.8255	265.32	1271.41	185.288	0.263804	88.0792	454.339	8.05077	2139.18	174.736	97.732	0	704.455	207.586	299.857	640.407	268	1289.49	194.288	31.0151	88.0792	454.339	8.05077	2406.28	1018.28	1245.82	806.415
ERI	1135	country	Afr	Eritrea	2005	3693	6483.1	157815	2.51	17.7714	9	29.0126	0	0	0	266.134	846.18	1146.18	808.006	170.156	353.1	0.996938	43.9575	248.49	1209	192.486	0.257892	116.384	456.851	14.8021	2122.32	173.938	97.6145	0	696.116	208.465	299.41	646.967	251	1226.77	201.486	29.2705	116.384	456.851	14.8021	2388.45	1020.12	1243.79	808.006
ERI	1135	country	Afr	Eritrea	2006	3724	6753.88	162634	2.35	17.6154	10	27.577	0	0	0	265.159	851.766	1148.94	810.337	172.55	372.123	1.01433	44.5706	232.65	1155.01	196.908	0.251091	452.129	461.076	8.97938	2114.21	173.425	98.1362	0	693.377	209.819	302.073	655.842	235	1172.63	206.908	27.8281	452.129	461.076	8.97938	2379.37	1025.19	1247.07	810.337
ERI	1135	country	Afr	Eritrea	2007	3680	6382.34	165756	2.1	17.1342	10	25.7343	0	0	0	259.803	839.782	1129.88	793.664	171.743	384.831	1.01364	44.3198	207.9	1090.58	201.1	0.238549	216.019	459.983	9.54897	2081.26	170.927	97.4545	0	680.994	208.724	300.715	656.898	210	1107.71	211.1	25.9729	216.019	459.983	9.54897	2341.06	1010.71	1227.33	793.664
ERI	1135	country	Afr	Eritrea	2008	3617	6099.22	167436	1.83	16.426	10	23.5679	0	0	0	253.19	817.763	1107	775.445	171.275	395.301	1.01455	44.1839	181.17	1167.47	201.755	0.228559	125.466	316.422	5.59818	1696.91	190.54	109.381	0	787.016	234.183	338.919	744.16	183	1183.89	211.755	23.7964	125.466	316.422	5.59818	1950.1	1008.3	1216.38	775.445
ERI	1135	country	Afr	Eritrea	2009	3548	6053.38	168163	1.61	15.6138	10	21.3389	0	0	0	245.986	792.337	1082.06	758.749	171.459	403.679	1.0197	44.1438	159.39	1088.35	203.678	0.21401	291.186	309.303	10.556	1644.83	184.903	106.869	0	760.761	229.047	332.067	732.231	161	1103.96	213.678	21.5529	291.186	309.303	10.556	1890.81	977.239	1188.93	758.749
ERI	1135	country	Afr	Eritrea	2010	3451	5766.15	168358	1.45	14.5358	10	18.7452	0	0	0	236.296	758.585	1046.64	741.305	171.281	407.104	1.02252	44.0399	143.55	1011.37	205.438	0.200024	191.512	299.467	47.5237	1588.09	178.978	103.764	0	732.107	223.17	323.95	717.026	145	1025.91	215.438	18.9453	191.512	299.467	47.5237	1824.39	937.563	1150.4	741.305
ERI	1135	country	Afr	Eritrea	2011	3357	5597.04	167857	1.25	13.7017	10	16.8932	0	0	0	227.114	731.078	1010.59	723.413	169.749	408.617	1.01722	43.5716	123.75	946.545	212.017	0.190654	218.106	290.283	40.5036	1542.97	174.189	101.546	0	705.19	218.846	316.988	705.908	125	960.247	222.017	17.0838	218.106	290.283	40.5036	1770.09	905.268	1112.14	723.413
ERI	1135	country	Afr	Eritrea	2012	3271	5861.51	166894	1.02	13.047	11	15.5076	0	0	0	217.791	709.865	977.333	704.543	167.615	409.508	1.00816	42.7626	100.98	877.487	218.671	0.182684	695.711	286.309	30.6592	1509.13	167.769	98.2889	0	671.553	212.241	305.413	687.108	102	890.534	229.671	15.6903	695.711	286.309	30.6592	1726.93	877.634	1075.62	704.543
ERI	1135	country	Afr	Eritrea	2013	3186	5190.76	165931	0.86	12.5599	10.7142	14.4793	0	0	0	210.109	693.186	944.459	683.026	163.63	410.246	0.984182	41.7458	85.14	812.279	208.358	0.174068	251.895	273.883	31.4449	1449.36	161.669	94.7149	0	650.348	205.565	297.849	668.077	86	824.839	219.072	14.6534	251.895	273.883	31.4449	1659.47	854.855	1039.17	683.026
ERI	1135	country	Afr	Eritrea	2014	3112	5207.84	165532	0.72	12.1273	10.4653	13.6152	0	0	0	203.327	680.008	915.799	663.663	160.146	410.309	0.963227	40.8569	71.28	732.761	200.034	0.167114	460.273	264.675	41.3117	1404.01	157.183	92.0868	0	636.153	200.879	292.772	654.256	72	744.888	210.499	13.7823	460.273	264.675	41.3117	1607.33	837.191	1007.89	663.663
ERI	1135	country	Afr	Eritrea	2015	3056	4708	166105	0.707044	11.7896	10.277	12.917	0	0	0	197.677	671.793	891.861	648.492	157.107	412.352	0.944952	40.0817	68.6832	681.95	192.56	0.16087	133.394	254.77	44.8385	1353.7	152.048	89.0787	0	617.248	195.307	286.669	637.59	69.3903	693.74	202.837	13.0779	133.394	254.77	44.8385	1551.38	823.841	980.94	648.492
EST	4055	country	Eur	Estonia	2000	77	58	12252	0	0	0	0	0	0	0	5.2027	24.973	6.24324	14.5676	3.12162	17.6892	0	5.2027	0	2.256	0	0	0	1.18637	0	4.71648	0	0	0	0.135595	19.0356	7.07014	23.5998	0	2.256	0	0	0	1.18637	0	9.91918	24.973	6.24324	14.5676
EST	4055	country	Eur	Estonia	2001	74	57	12990	0	0	0	0	0	0	0	3.63934	21.8361	8.4918	16.9836	3.63934	19.4098	0	0	0	0.923479	0	0	0	2.07414	0	2.02896	1.03707	0	0	5.09681	16.8692	12.6182	16.3521	0	0.923479	0	0	0	2.07414	0	5.6683	22.8731	8.4918	16.9836
EST	4055	country	Eur	Estonia	2002	73	53	13711	0	0	0	0	0	0	0	1.55319	18.6383	15.5319	10.8723	0	23.2979	1.55319	1.55319	0	0	0	0	0	2.23956	0	5.60332	0	0	0	1.0572	16.4357	9.67514	17.9891	0	0	0	0	0	2.23956	0	7.15651	18.6383	15.5319	10.8723
EST	4055	country	Eur	Estonia	2003	69	51	14388	0	0	0	0	0	0	0	1.35294	18.9412	17.5882	8.11765	2.70588	18.9412	0	1.35294	0	1.13396	0	0	0	1.13396	0	3.37045	1.13396	0	0	0.0448044	16.4652	9.497	18.2207	0	1.13396	0	0	0	1.13396	0	4.72339	20.0751	17.5882	8.11765
EST	4055	country	Eur	Estonia	2004	66	48	15018	0	0	0	0	0	0	0	0	28.4483	12.5172	4.55172	3.41379	17.069	0	0	1.06065	0	0	0	0	1.1592	0	4.63682	5.59891	0	0	1.14713	14.3188	10.2414	9.8371	1.06065	0	0	0	0	1.1592	0	4.63682	34.0472	12.5172	4.55172
EST	4055	country	Eur	Estonia	2005	62	48	15597	0	0	0	0	0	0	0	0	13.4783	18.8696	4.04348	1.34783	21.5652	0	2.69565	0	0	0	0	0	1.98752	0	3.90302	0	0	0	0	10.3706	15.9016	15.8373	0	0	0	0	0	1.98752	0	3.90302	13.4783	18.8696	4.04348
EST	4055	country	Eur	Estonia	2006	59	45	16079	0	0	0	0	0	0	0	1.55263	24.8421	4.65789	3.10526	1.55263	21.7368	0	1.55263	0	0	0	0	0	0.998126	0	0	1.15786	1.15786	0	0.00793052	16.4095	10.1697	15.099	0	0	0	0	0	0.998126	0	1.55263	26	5.81575	3.10526
EST	4055	country	Eur	Estonia	2007	56	42	16480	0	0	0	0	0	0	0	0	20.3636	6.36364	8.90909	3.81818	14	1.27273	1.27273	0	0	0.953907	0	0	1.14381	0	1.90781	5.33925	0	0	0.0279533	15.2581	10.0599	7.3092	0	0	0.953907	0	0	1.14381	0	1.90781	25.7029	6.36364	8.90909
EST	4055	country	Eur	Estonia	2008	52	38	16719	0	0	0	0	0	0	0	1.06122	11.6735	7.42857	5.30612	4.2449	19.102	1.06122	2.12245	1.13763	0	0	0	0	3.32937	0	1.13763	0	2.19174	0	2.12732e-16	8.87205	8.64105	12.6905	1.13763	0	0	0	0	3.32937	0	2.19885	11.6735	9.62031	5.30612
EST	4055	country	Eur	Estonia	2009	47	36	16698	0	0	0	0	0	0	0	1.27068	7.71656	10.8275	7.87212	3.97264	13.3201	0.374853	1.64554	0.185271	0.213343	0.167626	0	0	1.51882	0	2.23161	1.4807	0.778434	0	0	10.1875	9.05381	10.1829	0.185271	0.213343	0.167626	0	0	1.51882	0	3.50229	9.19726	11.606	7.87212
EST	4055	country	Eur	Estonia	2010	41	33	16372	0	0	0	0	0	0	0	1.41379	4.24138	14.1379	7.06897	2.82759	9.89655	0	1.41379	0	1.02491	0	0	0	2.14571	0	4.19553	0	0	0	0	5.91262	8.24297	11.4783	0	1.02491	0	0	0	2.14571	0	5.60932	4.24138	14.1379	7.06897
EST	4055	country	Eur	Estonia	2011	36	30	15639	0	0	0	0	0	0	0	0	5.4	7.2	7.2	1.8	12.6	0	1.8	0	0	0	0	0	1.86782	0	1.68103	1.86782	0	0	0	8.05556	7.77778	8.75	0	0	0	0	0	1.86782	0	1.68103	7.26782	7.2	7.2
EST	4055	country	Eur	Estonia	2012	29	28	14601	0	0	0	0	0	0	0	0.966667	9.66667	5.8	0.966667	0.966667	9.66667	0	0.966667	0	0	0	0	0	0	0	2.19523	1.1837	1.09761	0	0	9.97284	7.32839	6.22222	0	0	0	0	0	0	0	3.16189	10.8504	6.89761	0.966667
EST	4055	country	Eur	Estonia	2013	24	25	13486	0	0	0	0	0	0	0	0.561205	4.46997	5.75091	4.09274	1.30046	7.00367	0	0.821043	0	0.260986	0	0	0	1.04369	0	2.19226	0.861982	0.338162	0	0	6.69885	6.42312	7.18096	0	0.260986	0	0	0	1.04369	0	2.75346	5.33195	6.08908	4.09274
EST	4055	country	Eur	Estonia	2014	21	21	12599	0	0	0	0	0	0	0	0.491054	3.91123	5.03205	3.58114	1.1379	6.12821	0	0.718413	0	0.219228	0	0	0	0.876699	0	1.84149	0.724065	0.284056	0	0	5.62703	5.39542	6.032	0	0.219228	0	0	0	0.876699	0	2.33255	4.63529	5.31611	3.58114
EST	4055	country	Eur	Estonia	2015	18	19	12157	0	0	0	0	0	0	0	0.420904	3.35248	4.31319	3.06955	0.975345	5.25275	0	0.615782	0	0.198349	0	0	0	0.793203	0	1.66611	0.655107	0.257003	0	0	5.09112	4.88157	5.45753	0	0.198349	0	0	0	0.793203	0	2.08702	4.00759	4.57019	3.06955
ETH	1140	country	Afr	Ethiopia	2000	141366	277245	2920792	146.35	1383.11	180	12546.8	0	0	0	12217	32015.2	47696.4	20711.4	5679.25	7822.92	19.1323	948.466	14488.7	63171.5	3916.84	85.1776	18234.1	28865.4	11708.3	74180.5	6706.21	2166.06	0	23408.1	6086.36	8025.77	16202.6	14635	64554.6	4096.84	12632	18234.1	28865.4	11708.3	86397.4	38721.4	49862.4	20711.4
ETH	1140	country	Afr	Ethiopia	2001	138779	259249	2940232	142.95	1350.99	176	10817.9	0	0	0	12113.5	30785.7	47256.3	21537.7	5763.73	7865.71	20.0638	948.481	14152	59449.4	3950.08	76.3534	8204.02	28339.2	9787.74	73146.2	6627.21	2151.82	0	23053.1	6057.4	7906.01	16348.5	14295	60800.4	4126.08	10894.3	8204.02	28339.2	9787.74	85259.6	37412.9	49408.1	21537.7
ETH	1140	country	Afr	Ethiopia	2002	135084	259812	2942998	136.77	1299.32	180	9014.65	0	0	0	11874	29385.4	46249.3	22287.7	5807.54	7885.36	20.8928	943.053	13540.2	54035.6	4066.16	67.8833	21448.3	26908.6	10295.9	69847.3	6346.78	2070.93	0	21819.4	5848.15	7490.88	16026.3	13677	55334.9	4246.16	9082.53	21448.3	26908.6	10295.9	81721.3	35732.1	48320.3	22287.7
ETH	1140	country	Afr	Ethiopia	2003	130274	240097	2934109	128.44	1225.13	182	7260.89	0	0	0	11496	27884.1	44655.7	22814.4	5789.12	7887.99	21.5263	928.768	12715.6	46572.8	3968.03	58.546	17478.1	24233.9	17254.6	63405.8	5783.23	1894.94	0	19624.1	5377.22	6748.26	14981.5	12844	47797.9	4150.03	7319.44	17478.1	24233.9	17254.6	74901.8	33667.3	46550.6	22814.4
ETH	1140	country	Afr	Ethiopia	2004	124779	219210	2922228	118.39	1133.84	173	5667.99	0	0	0	11027.5	26337.7	42665.5	23101	5718.86	7906.16	21.9826	906.99	11720.6	43275.6	4006.8	55.5343	13636.8	23445.8	6986.18	62182.9	5700.8	1875.66	0	19184.6	5360.6	6609.72	15168.5	11839	44409.4	4179.8	5723.52	13636.8	23445.8	6986.18	73210.4	32038.5	44541.2	23101
ETH	1140	country	Afr	Ethiopia	2005	119208	199315	2914632	107.53	1037.56	170	4476.87	0	0	0	10506.7	24903.6	40490.4	23060.9	5588.76	7966.52	22.2104	876.938	10645.5	38442.8	3966.52	50.3341	10740.4	21632.6	4401.63	58373	5384.06	1777.76	0	17877.7	5126.25	6174.22	14722.6	10753	39480.4	4136.52	4527.21	10740.4	21632.6	4401.63	68879.6	30287.6	42268.2	23060.9
ETH	1140	country	Afr	Ethiopia	2006	113488	187690	2909957	95.05	947.737	168	3588.43	0	0	0	9964.87	23495.7	38276.8	22602.5	5403.55	8080.58	21.9476	842.947	9409.95	35028.5	3921.6	44.9502	15980.1	13363.4	3918.31	56242.4	5223.26	1726.71	0	17177.9	5034.34	5939.73	14678.5	9505	35976.2	4089.6	3633.38	15980.1	13363.4	3918.31	66207.2	28718.9	40003.5	22602.5
ETH	1140	country	Afr	Ethiopia	2007	108592	158861	2911324	82.6	869.186	167	2943.61	0	0	0	9479.11	22284.1	36332.4	22085.8	5225.41	8291.8	21.6977	809.27	8177.4	32535.4	3895.66	40.5219	3687.88	10425	2750.75	47796.1	5167.56	1712.99	0	16868.7	5051.53	5836.23	14915.7	8260	33404.6	4062.66	2984.13	3687.88	10425	2750.75	57275.2	27451.6	38045.4	22085.8
ETH	1140	country	Afr	Ethiopia	2008	103658	154399	2919935	69.11	792.471	161	2404.13	0	0	0	8979.79	21042.7	34390	21487.9	5029.81	8505.62	21.3569	774.165	6841.89	27659.7	3748.52	35.9903	13536.5	13570.6	1859.86	42293	4677.47	1552.23	0	14956.8	4643.31	5196.76	13826.8	6911	28452.2	3909.52	2440.12	13536.5	13570.6	1859.86	51272.8	25720.2	35942.2	21487.9
ETH	1140	country	Afr	Ethiopia	2009	99556	144932	2936764	58.95	726.638	164	1996.66	0	0	0	8531.02	19987.5	32697.5	21027.6	4858.84	8743.32	21.1012	742.839	5836.05	25046.5	3722.66	32.2624	16460.3	8211.39	2713.64	39681.1	4502.7	1494.08	0	14172.7	4540.48	4931.92	13585.8	5895	25773.1	3886.66	2028.92	16460.3	8211.39	2713.64	48212.1	24490.2	34191.6	21027.6
ETH	1140	country	Afr	Ethiopia	2010	96265	126182	2962004	49.5	693.823	160	1810.65	0	0	0	8191.13	19477.7	31269.8	20265.3	4648.45	8971.82	20.6544	706.127	4900.5	22264.5	3591.7	29.1099	7581.98	7289.86	3497.21	36286.5	4240.87	1405.03	0	13156.5	4339.79	4590.05	13008.4	4950	22958.3	3751.7	1839.76	7581.98	7289.86	3497.21	44477.6	23718.6	32674.8	20265.3
ETH	1140	country	Afr	Ethiopia	2011	93980	113347	2993005	41.4	689.549	161	1792.22	0	0	0	7974.24	19412.2	30246.4	19277.5	4439.21	9256.1	20.1855	669.929	4098.6	20597	3627.69	27.303	3496.96	6520.03	1692.53	33497.1	4143.51	1373.04	0	12652.3	4301.68	4423.99	12895.5	4140	21286.6	3788.69	1819.52	3496.96	6520.03	1692.53	41471.3	23555.7	31619.5	19277.5
ETH	1140	country	Afr	Ethiopia	2012	92167	107790	3031819	36.24	707.125	167	1895.46	0	0	0	7827.97	19670.9	29498.3	17947.7	4228.24	9534.85	19.6791	633.575	3587.76	19363	3708.2	25.6805	4423.52	5518.01	2027.47	29783.4	4104	1359.33	0	12339	4324.84	4321.23	12904.2	3624	20070.1	3875.2	1921.14	4423.52	5518.01	2027.47	37611.3	23774.9	30857.7	17947.7
ETH	1140	country	Afr	Ethiopia	2013	90094	104668	3074865	28.46	702.268	163.244	1868.73	0	0	0	7639.52	19525.6	28749.4	16963.8	4068.96	9755.38	18.9378	609.708	2817.54	18285.8	3523.52	24.4016	5895.26	5504.99	2687.07	26666.5	4075.28	1349.82	0	12262.7	4359.77	4297.01	12918.1	2846	18988.1	3686.77	1893.13	5895.26	5504.99	2687.07	34306	23600.9	30099.2	16963.8
ETH	1140	country	Afr	Ethiopia	2014	88851	110404	3117565	20.26	692.69	160.992	1805.19	0	0	0	7492.93	19395.4	28232.5	16435	3979.25	10022	18.5202	596.265	2005.74	16131.7	3382.67	23.4261	16277.3	4955.76	2198.43	25191.7	4153.1	1375.59	0	12547.8	4510.46	4396.03	13254.5	2026	16824.4	3543.66	1828.62	16277.3	4955.76	2198.43	32684.6	23548.5	29608.1	16435
ETH	1140	country	Afr	Ethiopia	2015	87414	96772	3155752	19.9323	669.671	158.388	1669.03	0	0	0	7306.84	19054.1	27619.9	16165.2	3910.09	10236.8	18.1984	585.903	1916.45	14865.6	3231.92	22.3821	6835.64	4715.36	2120.88	24119.8	4014.74	1329.77	0	12050.7	4426.38	4232.48	12889.9	1936.38	15535.3	3390.31	1691.41	6835.64	4715.36	2120.88	31426.6	23068.8	28949.6	16165.2
FJI	5070	country	Wpr	Fiji	2000	271	213.074	19528	0	0	0	1.69544	0	0	0	10.559	100.028	42.3225	30.2482	30.2847	52.0744	1.2108	2.57705	0.73062	22.6403	3	0	9.10808	9.56187	0	42.4212	4.96599	2.54626	0	16.2328	38.0334	30.1762	33.6574	0.73062	22.6403	3	1.69544	9.10808	9.56187	0	52.9803	104.994	44.8687	30.2482
FJI	5070	country	Wpr	Fiji	2001	264	201.844	19304	0	0	0	1.74572	0	0	0	10.2603	97.4558	40.8243	29.4681	29.4615	51.1172	1.15148	2.51554	0.780516	20.72	3	0	3.66321	9.14841	0	40.6448	5.00997	2.54772	0	15.746	37.3246	29.8559	33.4028	0.780516	20.72	3	1.74572	3.66321	9.14841	0	50.9051	102.466	43.372	29.4681
FJI	5070	country	Wpr	Fiji	2002	259	214.983	19175	0	0	0	1.27635	0	0	0	10.0809	95.7839	39.7358	29.3556	28.7393	50.466	1.09705	2.46516	0.832491	19.1058	3	0	20.8324	8.82134	0	39.2717	5.11803	2.58729	0	15.3317	37.0076	29.8052	33.2696	0.832491	19.1058	3	1.27635	20.8324	8.82134	0	49.3526	100.902	42.3231	29.3556
FJI	5070	country	Wpr	Fiji	2003	253	213.896	19148	0	0	0	1.26617	0	0	0	9.92592	93.8059	38.5464	28.5611	27.8153	49.6198	1.03638	2.4231	0.884862	18.1391	3	0	18.9705	8.71848	0	38.9314	5.31128	2.66742	0	15.4025	37.4869	30.4266	33.9571	0.884862	18.1391	3	1.26617	18.9705	8.71848	0	48.8573	99.1172	41.2138	28.5611
FJI	5070	country	Wpr	Fiji	2004	248	205.821	19208	0	0	0	1.21477	0	0	0	9.91971	92.5016	37.6601	27.8145	26.7567	48.7621	0.972127	2.39845	0.932976	17.6846	3	0	5.27651	8.8558	0	39.636	5.60458	2.80068	0	15.9336	38.7389	31.6922	35.6651	0.932976	17.6846	3	1.21477	5.27651	8.8558	0	49.5557	98.1062	40.4607	27.8145
FJI	5070	country	Wpr	Fiji	2005	242	213.827	19323	0	0	0	1.20518	0	0	0	9.95267	90.8516	36.6552	26.8265	25.4991	47.7368	0.903072	2.36992	0.991287	17.5087	3	0	4.78815	9.12124	0	40.8476	5.98822	2.97355	0	16.6296	40.5256	33.3555	38.0975	0.991287	17.5087	3	1.20518	4.78815	9.12124	0	50.8002	96.8398	39.6287	26.8265
FJI	5070	country	Wpr	Fiji	2006	228	232.601	19289	0	0	0	1.19739	0	0	0	9.75964	86.2607	34.4981	24.8824	23.3131	45.0123	0.810902	2.26544	1.06494	17.9976	3	0	7.16699	9.73774	0	43.5501	6.59154	3.24592	0	18.0306	43.7011	36.1696	42.3445	1.06494	17.9976	3	1.19739	7.16699	9.73774	0	53.3097	92.8522	37.744	24.8824
FJI	5070	country	Wpr	Fiji	2007	214	242.673	19318	0	0	0	1.15053	0	0	0	9.57726	81.5564	32.3385	23.0163	21.2106	42.2688	0.723614	2.15797	0.994554	18.6069	3	0	0.923738	10.3332	0	46.1078	7.19525	3.50882	0	19.4119	46.7982	38.9467	46.8456	0.994554	18.6069	3	1.15053	0.923738	10.3332	0	55.685	88.7517	35.8473	23.0163
FJI	5070	country	Wpr	Fiji	2008	207	252.501	19353	0	0	0	1.14344	0	0	0	9.63303	79.3167	31.1878	21.9827	19.982	40.9604	0.668374	2.12546	1.02554	18.9414	3	0	0.500739	10.6328	0	47.3829	7.60312	3.67688	0	20.2599	48.6012	40.6883	50.1887	1.02554	18.9414	3	1.14344	0.500739	10.6328	0	57.016	86.9198	34.8647	21.9827
FJI	5070	country	Wpr	Fiji	2009	201	259	19320	0	0	0	1.13639	0	0	0	9.60874	77.3809	30.18	21.1506	18.9872	39.8475	0.622149	2.08658	1.16087	19.0525	3	0	0	10.6744	0	47.6628	7.88503	3.78352	0	22.4807	49.4398	41.5726	52.2877	1.16087	19.0525	3	1.13639	0	10.6744	0	57.2716	85.266	33.9635	21.1506
FJI	5070	country	Wpr	Fiji	2010	197	258	19169	0	0	0	1.12897	0	0	0	9.56089	76.1474	29.4652	20.6455	18.2869	39.1279	0.586465	2.05081	0.854271	18.8006	3	0	0	10.4564	0	46.9729	8.03717	3.83538	0	22.2115	49.3178	41.6229	52.8909	0.854271	18.8006	3	1.12897	0	10.4564	0	56.5338	84.1846	33.3006	20.6455
FJI	5070	country	Wpr	Fiji	2011	194	253	18855	0	0	0	1.11964	0	0	0	9.46777	75.0871	28.8301	20.3212	17.8177	38.7682	0.558853	2.02946	0.66825	18.2549	3	0	0	10.0566	0	45.6496	8.12768	3.83788	0	21.5618	48.523	41.019	52.3014	0.66825	18.2549	3	1.11964	0	10.0566	0	55.1173	83.2148	32.668	20.3212
FJI	5070	country	Wpr	Fiji	2012	188	247	18430	0	0	0	1.08501	0	0	0	9.21802	72.9188	27.7866	19.736	17.0584	37.7109	0.522803	1.96346	0.488565	17.6739	3	0	0	9.63003	0	44.2875	7.984	3.75077	0	20.8686	47.562	40.2425	51.5122	0.488565	17.6739	3	1.08501	0	9.63003	0	53.5055	80.9028	31.5373	19.736
FJI	5070	country	Wpr	Fiji	2013	179	240	17945	0	0	0	1.03307	0	0	0	8.78348	69.4045	26.25	18.839	16.1203	36.202	0.494052	1.87366	0.220869	17.0335	2.91498	0	0	9.16594	0	42.7887	7.8353	3.68091	0	20.1701	46.5287	39.3327	50.3282	0.220869	17.0335	2.91498	1.03307	0	9.16594	0	51.5722	77.2398	29.9309	18.839
FJI	5070	country	Wpr	Fiji	2014	171	233	17485	0	0	0	0.986899	0	0	0	8.4089	66.2719	24.881	18.0328	15.291	34.8647	0.468635	1.79417	0.223542	16.4135	2.82996	0	0	8.7051	0	41.2956	7.68256	3.60915	0	19.4661	45.4228	38.3144	49.0374	0.223542	16.4135	2.82996	0.986899	0	8.7051	0	49.7045	73.9545	28.4901	18.0328
FJI	5070	country	Wpr	Fiji	2015	164	224	17112	0	0	0	0.946499	0	0	0	8.06816	63.528	23.6782	17.3155	14.5568	33.7524	0.446133	1.70834	0.214907	15.6282	2.72065	0	0	8.16455	0	39.3665	7.51506	3.53047	0	18.549	44.1024	37.0186	47.1896	0.214907	15.6282	2.72065	0.946499	0	8.16455	0	47.4347	71.0431	27.2086	17.3155
FIN	4070	country	Eur	Finland	2000	130	100	51906	0	0	0	0	0	0	0	0	43.3333	16.3704	3.85185	11.5556	52	2.88889	0	0	2.32774	0	0	0	1.25247	0	3.75742	7.33763	1.25247	0	3.22581	41.0013	24.5299	15.3153	0	2.32774	0	0	0	1.25247	0	3.75742	50.671	17.6228	3.85185
FIN	4070	country	Eur	Finland	2001	124	98	51519	0	0	0	0	0	0	0	0	52.5424	15.7627	0	8.40678	46.2373	1.05085	0	0	1.26964	0	0	0	1.26964	0	7.45911	2.53927	2.53927	0	3.77717	40.2157	27.5828	11.3474	0	1.26964	0	0	0	1.26964	0	7.45911	55.0816	18.302	0
FIN	4070	country	Eur	Finland	2002	121	98	52687	0	0	0	0	0	0	0	4.2087	39.9826	13.6783	7.36522	7.36522	44.1913	4.2087	0	0	1.77029	0	0	0	0	0	0	5.40936	1.77029	0	3.63907	25.6961	33.1972	26.5176	0	1.77029	0	0	0	0	0	4.2087	45.392	15.4485	7.36522
FIN	4070	country	Eur	Finland	2003	121	100	54877	0	0	0	0	0	0	0	3.15652	31.5652	13.6783	5.26087	10.5217	54.713	1.05217	1.05217	0	1.39849	0	0	0	5.16364	0	10.4707	5.59394	1.25505	0	1.39849	32.6877	21.8485	20.1835	0	1.39849	0	0	0	5.16364	0	13.6272	37.1592	14.9333	5.26087
FIN	4070	country	Eur	Finland	2004	126	97	57281	0	0	0	0	0	0	0	2.73913	52.0435	22.8261	5.47826	4.56522	35.6087	0.913043	1.82609	0	0	0	0	0	4.66222	0	3.20527	6.84763	2.18541	0	2.18541	27.9733	26.3707	23.5701	0	0	0	0	0	4.66222	0	5.9444	58.8911	25.0115	5.47826
FIN	4070	country	Eur	Finland	2005	124	99	59275	0	0	0	0	0	0	0	2.08403	45.8487	16.6723	4.16807	2.08403	48.9748	4.16807	0	0	1.30119	0	0	0	2.60238	0	4.11919	5.31257	1.30119	0	2.71019	29.8797	30.8837	20.8899	0	1.30119	0	0	0	2.60238	0	6.20323	51.1613	17.9735	4.16807
FIN	4070	country	Eur	Finland	2006	121	95	60640	0	0	0	0	0	0	0	1.0708	47.115	11.7788	4.28319	5.35398	46.0442	2.14159	3.21239	0	3.27586	0	0	0	1.45	0	0	6.36379	3.27586	0	3.08793	37.0552	29.2414	11.25	0	3.27586	0	0	0	1.45	0	1.0708	53.4788	15.0546	4.28319
FIN	4070	country	Eur	Finland	2007	123	91	61655	0	0	0	0	0	0	0	3.48113	52.217	11.6038	6.96226	3.48113	40.6132	2.32075	2.32075	0	0	0	0	0	2.34017	0	4.65072	5.86523	0	0	0	38.598	28.1709	11.375	0	0	0	0	0	2.34017	0	8.13185	58.0822	11.6038	6.96226
FIN	4070	country	Eur	Finland	2008	118	85	62268	0	0	0	0	0	0	0	0	51.3043	14.3652	6.15652	3.07826	41.0435	2.05217	0	0	1.34483	0	0	0	2.60409	0	4.03448	1.34483	0	0	1.25926	22.0064	40.4061	12	0	1.34483	0	0	0	2.60409	0	4.03448	52.6492	14.3652	6.15652
FIN	4070	country	Eur	Finland	2009	112	86	62496	0	0	0	0	0	0	0	0.941177	39.5294	17.8824	0.941177	6.58824	40.4706	1.88235	3.76471	0	0	0	0	0	0	0	3.54974	3.54974	0	0	5.25182	31.3654	36.9083	5.375	0	0	0	0	0	0	0	4.49092	43.0792	17.8824	0.941177
FIN	4070	country	Eur	Finland	2010	106	80	62360	0	0	0	0	0	0	0	3.61364	36.1364	16.8636	3.61364	6.02273	37.3409	1.20455	1.20455	0	0	0	0	0	2.46653	0	2.66549	2.46653	0	0	2.46653	21.7218	36.919	11.2941	0	0	0	0	0	2.46653	0	6.27913	38.6029	16.8636	3.61364
FIN	4070	country	Eur	Finland	2011	99	80	61754	0	0	0	0	0	0	0	2.04124	31.6392	11.2268	5.10309	7.14433	35.7216	5.10309	1.02062	0	0	0	0	0	1.32779	0	6.10302	4.95387	1.14914	0	1.32779	22.0908	31.619	11.4286	0	0	0	0	0	1.32779	0	8.14426	36.5931	12.3759	5.10309
FIN	4070	country	Eur	Finland	2012	91	73	60728	0	0	0	0	0	0	0	0	21.6125	13.65	5.6875	4.55	40.95	3.4125	1.1375	0	0	0	0	0	0	0	2.04728	7.71584	3.85792	0	1.88952	12.834	29.4471	15.2083	0	0	0	0	0	0	0	2.04728	29.3283	17.5079	5.6875
FIN	4070	country	Eur	Finland	2013	83	73	59517	0	0	0	0	0	0	0	0	29.9344	13.6066	2.72131	9.52459	25.8525	1.36066	0	0	0	0	0	0	2.20359	0	3.25503	2.20359	0	0	1.15215	21.9352	32.1116	10.1389	0	0	0	0	0	2.20359	0	3.25503	32.138	13.6066	2.72131
FIN	4070	country	Eur	Finland	2014	76	66	58443	0	0	0	0	0	0	0	0.53293	23.2209	10.8502	3.74011	6.03271	28.3822	2.66428	0.576678	0	0	0	0	0	1.02948	0	3.23904	4.36612	1.49439	0	1.28871	16.5533	27.2472	10.7817	0	0	0	0	0	1.02948	0	3.77197	27.587	12.3446	3.74011
FIN	4070	country	Eur	Finland	2015	75	59	57753	0	0	0	0	0	0	0	0.525918	22.9153	10.7075	3.6909	5.95334	28.0087	2.62923	0.56909	0	0	0	0	0	0.920291	0	2.89551	3.90305	1.33589	0	1.15203	14.7977	24.3573	9.63823	0	0	0	0	0	0.920291	0	3.42142	26.8184	12.0434	3.6909
FRA	4080	country	Eur	France	2000	2140	1956	764217	1.07054	0	0	0	0	6.42321	0	7.49375	548.114	434.637	143.452	204.472	746.163	28.9045	19.2696	3.02656	60.5056	15.733	0	0	80.2783	0	53.0521	172.05	64.7454	0	93.6978	404.487	667.203	341.221	4.0971	60.5056	15.733	0	0	86.7015	0	60.5458	720.164	499.383	143.452
FRA	4080	country	Eur	France	2001	2083	1982	771369	0	0	0	0	0	2.05222	0	8.20887	560.255	449.435	116.976	264.736	636.187	35.9138	9.23497	1.45524	58.6833	1.53911	0	0	73.4873	0	47.9934	156.461	90.8369	0	120.193	407.98	641.035	382.335	1.45524	58.6833	1.53911	0	0	75.5396	0	56.2023	716.716	540.272	116.976
FRA	4080	country	Eur	France	2002	2097	1843	776719	0	0	0	0	0	5.59498	0	7.83298	525.928	492.359	124.209	323.39	570.688	33.5699	13.428	3.31193	35.7668	0	0	0	71.4598	0	47.1371	135.304	66.2704	0	136.222	386.629	629.999	330.9	3.31193	35.7668	0	0	0	77.0547	0	54.9701	661.233	558.629	124.209
FRA	4080	country	Eur	France	2003	2029	1775	780340	0	0	0	0	0	2.20904	0	6.62711	515.81	405.358	127.02	298.22	627.366	34.2401	12.1497	1.70008	56.7048	3.23557	0	0	62.628	0	54.511	113.52	74.4182	0	157.282	349.281	588.661	313.058	1.70008	56.7048	3.23557	0	0	64.837	0	61.1381	629.33	479.776	127.02
FRA	4080	country	Eur	France	2004	1957	1706	782704	0	0	0	0	0	1.09452	0	2.18904	529.747	364.475	131.342	300.993	579.001	29.552	18.6068	0	44.8502	3.17986	0	0	58.772	0	31.9093	103.179	51.7635	0	147.587	381.23	613.455	270.074	0	44.8502	3.17986	0	0	59.8666	0	34.0984	632.927	416.238	131.342
FRA	4080	country	Eur	France	2005	1882	1713	784169	0	0	0	0	0	3.44478	0	6.88957	491.456	366.295	107.937	326.106	544.276	24.1135	11.4826	1.63944	40.8768	13.5864	0	0	41.6923	0	57.9775	161.986	64.7707	0	133.291	358.04	577.522	261.618	1.63944	40.8768	13.5864	0	0	45.1371	0	64.8671	653.441	431.066	107.937
FRA	4080	country	Eur	France	2006	1807	1722	785546	0	0	0	0	0	0	0	4.35422	475.698	348.337	116.475	308.061	506.178	32.6566	15.2398	0	36.4406	6.58693	0	0	67.5426	0	36.2281	130.543	64.3554	0	131.632	418.851	571.36	258.46	0	36.4406	6.58693	0	0	67.5426	0	40.5823	606.242	412.693	116.475
FRA	4080	country	Eur	France	2007	1807	1648	785809	0	0	0	0	0	1.06419	0	2.12839	483.144	317.13	101.098	344.799	522.519	24.4764	10.6419	0	28.9578	1.55941	0	0	50.7896	0	65.7867	119.098	54.5747	0	109.594	383.305	602.192	232.144	0	28.9578	1.55941	0	0	51.8537	0	67.9151	602.242	371.704	101.098
FRA	4080	country	Eur	France	2008	1806	1572	785369	0	0	0	0	0	3.13905	0	4.1854	439.467	346.342	120.33	343.203	522.129	19.8806	7.32445	3.33728	45.6233	8.12347	0	0	63.5389	0	40.2878	113.948	55.745	0	121.522	339.098	549.013	231.763	3.33728	45.6233	8.12347	0	0	66.6779	0	44.4732	553.415	402.087	120.33
FRA	4080	country	Eur	France	2009	1805	1572	784714	0	0	0	0	0	4.32854	0	6.49281	450.168	337.626	97.3921	351.694	530.246	21.6427	5.41067	4.87342	43.4565	0	0	0	42.8028	0	53.0726	104.172	36.6099	0	99.9523	354.767	599.911	232.383	4.87342	43.4565	0	0	0	47.1313	0	59.5654	554.34	374.236	97.3921
FRA	4080	country	Eur	France	2010	1803	1573	784015	0	0	0	0	0	3.25843	0	4.34458	540.9	278.053	105.356	323.671	508.316	32.5843	6.51687	0	36.0085	1.5828	0	0	55.1818	0	54.6782	102.198	47.8434	0	107.846	450.087	501.462	216.113	0	36.0085	1.5828	0	0	58.4402	0	59.0228	643.098	325.896	105.356
FRA	4080	country	Eur	France	2011	1726	1653	784527	0	0	0	0	0	0	0	2.24593	503.089	288.602	114.543	344.751	446.941	19.0904	6.7378	0	40.4604	1.96458	0	0	51.3385	0	55.6087	116.884	55.7223	0	126.252	433.907	524.183	246.68	0	40.4604	1.96458	0	0	51.3385	0	57.8546	619.973	344.325	114.543
FRA	4080	country	Eur	France	2012	1728	1655	785258	0	0	0	0	0	2.41933	0	4.20258	484.497	292.993	102.821	330.633	480.761	23.6463	6.02646	1.73307	41.4272	1.20435	0	0	51.4338	0	56.3508	111.452	48.1903	0	115.043	427.16	561.335	239.67	1.73307	41.4272	1.20435	0	0	53.8531	0	60.5534	595.949	341.184	102.821
FRA	4080	country	Eur	France	2013	1807	1656	785820	0	0	0	0	0	2.52994	0	4.39471	506.647	306.388	107.522	345.749	502.74	24.7273	6.30198	1.73411	41.4522	1.20507	0	0	51.4649	0	56.3849	111.52	48.2195	0	115.113	427.418	561.674	239.815	1.73411	41.4522	1.20507	0	0	53.9948	0	60.7796	618.166	354.608	107.522
FRA	4080	country	Eur	France	2014	1807	1655	785594	0	0	0	0	0	2.52994	0	4.39471	506.647	306.388	107.522	345.749	502.74	24.7273	6.30198	1.73307	41.4272	1.20435	0	0	51.4338	0	56.3508	111.452	48.1903	0	115.043	427.16	561.335	239.67	1.73307	41.4272	1.20435	0	0	53.9637	0	60.7455	618.099	354.579	107.522
FRA	4080	country	Eur	France	2015	1726	1652	784516	0	0	0	0	0	2.41653	0	4.19772	483.936	292.654	102.702	330.251	480.205	23.6189	6.01949	1.72993	41.3521	1.20216	0	0	51.3406	0	56.2487	111.25	48.103	0	114.834	426.386	560.318	239.235	1.72993	41.3521	1.20216	0	0	53.7571	0	60.4464	595.186	340.757	102.702
GAB	1160	country	Afr	Gabon	2000	1197	1995.6	40168	3.8	7.62874	2	18	0	0	0	76.2551	495.246	309.451	136.041	46.6546	93.587	0.459739	7.87716	376.2	254.818	49	1.7603	257.929	31.4995	290.087	321.115	37.5247	17.8952	0	141.737	70.0757	55.6701	90.2893	380	262.446	51	19.7603	257.929	31.4995	290.087	397.37	532.77	327.346	136.041
GAB	1160	country	Afr	Gabon	2001	1199	3226.52	40490	4.1	7.50964	2	17.4384	0	0	0	76.7386	490.48	311.269	137.979	46.8033	96.0321	0.481722	8.16802	405.9	256.451	51	1.6605	1448.85	33.0719	263.045	333.864	39.1609	18.7791	0	148.5	73.9414	57.8234	94.4722	410	263.96	53	19.0988	1448.85	33.0719	263.045	410.603	529.641	330.048	137.979
GAB	1160	country	Afr	Gabon	2002	1193	2331.17	40733	4.34	7.29288	3	16.4721	0	0	0	75.793	479.193	311.867	140.9	46.9966	98.1744	0.505259	8.46531	429.66	256.727	52	1.59734	531.304	34.4821	227.847	345.603	40.7061	19.612	0	155.266	77.7072	60.1371	98.5191	434	264.02	55	18.0695	531.304	34.4821	227.847	421.396	519.899	331.479	140.9
GAB	1160	country	Afr	Gabon	2003	1181	2401.59	40990	4.51	7.07139	3	15.5151	0	0	0	75.1177	470.353	308.933	140.965	46.6262	99.7221	0.523635	8.66326	446.49	256.105	52	1.56225	591.323	35.7891	188.867	356.845	42.3657	20.4628	0	162.369	82.133	62.6943	102.588	451	263.177	55	17.0774	591.323	35.7891	188.867	431.963	512.719	329.396	140.965
GAB	1160	country	Afr	Gabon	2004	1180	2123.69	41399	4.59	6.9202	3	14.847	0	0	0	75.049	466.421	308.392	142.133	46.6312	102.535	0.547085	8.93419	454.41	252.516	53	1.51333	324.914	36.7326	149.007	364.678	43.5002	21.0957	0	166.724	85.2968	64.399	105.899	459	259.436	56	16.3604	324.914	36.7326	149.007	439.727	509.922	329.487	142.133
GAB	1160	country	Afr	Gabon	2005	1186	1809.65	42040	4.6	6.81724	3	14.3237	0	0	0	75.318	466.673	308.972	143.651	46.7337	106.117	0.572809	9.22272	455.4	247.071	54	1.43886	25.5098	37.3929	120.884	370.048	44.3347	21.6193	0	169.682	87.9937	65.6569	108.615	460	253.888	57	15.7625	25.5098	37.3929	120.884	445.366	511.007	330.591	143.651
GAB	1160	country	Afr	Gabon	2006	1194	1878.99	42939	4.6	6.65351	3	13.5402	0	0	0	75.7874	462.683	311.279	148.418	47.8437	110.25	0.600707	9.344	455.4	239.705	55	1.33539	108.959	37.7686	103.417	372.559	44.8673	21.9577	0	170.879	90.1057	66.4339	110.603	460	246.358	58	14.8756	108.959	37.7686	103.417	448.346	507.55	333.237	148.418
GAB	1160	country	Afr	Gabon	2007	1207	1865.85	44038	4.4	6.47953	2	12.7004	0	0	0	77.4636	459.357	314.696	154.897	49.3402	115.498	0.634665	9.53328	435.6	230.779	49	1.22269	127.815	37.8355	94.7836	372.938	45.0738	22.2577	0	163.306	91.783	81.2202	112.238	440	237.259	51	13.9231	127.815	37.8355	94.7836	450.402	504.431	336.954	154.897
GAB	1160	country	Afr	Gabon	2008	1222	1722.17	45260	4.05	6.28676	2	11.774	0	0	0	78.0977	456.348	317.983	162.278	51.0127	121.75	0.672341	9.74799	400.95	219.863	50	1.10708	34.5027	37.5284	92.5302	370.166	44.9055	22.3761	0	158.027	92.7485	84.2524	113.208	405	226.15	52	12.8811	34.5027	37.5284	92.5302	448.264	501.253	340.359	162.278
GAB	1160	country	Afr	Gabon	2009	1228	1718.01	46501	3.72	6.09708	3	10.9439	0	0	0	77.0773	452.695	318.252	166.678	51.9345	127.081	0.701452	9.8197	368.28	210.407	52	1	67.6622	37.303	96.2381	368.864	45.0756	22.4345	0	154.609	94.1434	85.4393	114.551	372	216.504	55	11.9439	67.6622	37.303	96.2381	445.941	497.77	340.687	166.678
GAB	1160	country	Afr	Gabon	2010	1235	1697	47667	3.35	5.96952	3	10.3672	0	0	0	77.0584	452.516	317.725	169.346	52.3112	132.837	0.724194	9.79575	331.65	211.919	56	0.909363	96.5348	27.432	109.925	318.499	47.5421	23.5323	0	160.55	99.7	90.7397	122.067	335	217.889	59	11.2766	96.5348	27.432	109.925	395.558	500.058	341.257	169.346
GAB	1160	country	Afr	Gabon	2011	1233	1665.46	48718	2.93	5.7887	3	9.69267	0	0	0	76.4651	448.172	315.305	170.834	52.4927	137.842	0.744922	9.73311	290.07	203.604	55	0.847269	107.093	25.9457	122.439	311.097	47.7041	23.6677	0	158.944	100.718	94.2891	124.036	293	209.392	58	10.5399	107.093	25.9457	122.439	387.562	495.876	338.973	170.834
GAB	1160	country	Afr	Gabon	2012	1228	1611.11	49699	2.44	5.55369	3	8.92943	0	0	0	75.5908	440.415	312.335	173.004	53.0119	143.232	0.771297	9.71706	241.56	192.45	54	0.808455	115.792	24.228	135.66	300.271	47.2596	23.4561	0	155.424	100.66	95.1936	124.349	244	198.003	57	9.73789	115.792	24.228	135.66	375.862	487.674	335.791	173.004
GAB	1160	country	Afr	Gabon	2013	1223	1469.67	50538	1.85	5.269	2.98779	8.11639	0	0	0	74.6599	429.269	310.297	176.441	54.3641	148.99	0.790972	9.96492	183.15	179.661	50.964	0.763002	52.0804	23.9291	145.528	295.348	46.2653	22.9626	0	152.559	99.3988	93.8389	123.226	185	184.93	53.9518	8.87939	52.0804	23.9291	145.528	370.008	475.535	333.259	176.441
GAB	1160	country	Afr	Gabon	2014	1218	1392.94	51164	1.43	5.05817	2.97557	7.50952	0	0	0	73.763	421.613	307.628	177.797	55.1609	154.151	0.802564	10.111	141.57	165.076	48.1668	0.721123	52.703	24.1457	150.069	290.675	44.5053	22.0891	0	146.363	96.4489	90.658	119.749	143	170.134	51.1423	8.23065	52.703	24.1457	150.069	364.438	466.118	329.717	177.797
GAB	1160	country	Afr	Gabon	2015	1195	1384	51507	1.403	4.82096	2.91938	6.90151	0	0	0	71.9465	410.913	300.649	174.961	54.7847	154.862	0.79709	10.042	138.763	155.257	47.2116	0.706823	70.3404	23.4557	155.005	283.464	43.6114	21.6454	0	142.63	95.3335	88.7387	117.837	140.166	160.078	50.131	7.60833	70.3404	23.4557	155.005	355.411	454.525	322.294	174.961
GMB	1170	country	Afr	Gambia	2000	2260	4065.8	54199	1.07	9.87203	3	32.8385	0	0	0	146.976	585.621	685.266	537.141	107.998	122.72	3.01096	24.4868	105.93	940.023	52	0.293429	270.765	147.747	477.978	850.781	105.647	53.0136	0	474.636	147.322	171.797	267.866	107	949.895	55	33.1319	270.765	147.747	477.978	997.757	691.268	738.28	537.141
GMB	1170	country	Afr	Gambia	2001	2253	3912.62	55504	1.25	9.64719	3	30.5286	0	0	0	146.112	584.838	681.5	534.452	108.254	126.022	3.06502	24.3303	123.75	888.264	50	0.284719	138.23	223.618	426.792	846.313	104.771	52.4805	0	470.887	147.557	171.094	268.581	125	897.912	53	30.8134	138.23	223.618	426.792	992.425	689.609	733.981	534.452
GMB	1170	country	Afr	Gambia	2002	2274	3791.19	56982	1.42	9.47327	3	28.7012	0	0	0	147.06	587.711	686.593	540.011	110.694	131.505	3.18254	24.6499	140.58	869.459	53	0.275903	83.9877	149.018	388.946	854.988	107.708	53.8112	0	481.79	153.208	175.283	279.132	142	878.933	56	28.9771	83.9877	149.018	388.946	1002.05	695.419	740.404	540.011
GMB	1170	country	Afr	Gambia	2003	2291	3734.05	58589	1.58	9.35254	3	27.6124	0	0	0	147.723	593.45	689.683	541.28	112.109	137.199	3.2726	24.7392	156.42	832.076	53	0.267577	96.1917	146.817	341.685	846.168	108.224	54.0025	0	483.539	155.597	176.468	283.593	158	841.428	56	27.88	96.1917	146.817	341.685	993.891	701.673	743.685	541.28
GMB	1170	country	Afr	Gambia	2004	2315	3562.19	60286	1.72	9.27693	3	26.816	0	0	0	148.944	601.206	695.179	542.941	113.722	143.943	3.37025	24.882	170.28	794.619	55	0.25935	2.48839	144.248	292.864	835.509	108.529	54.0931	0	482.3	157.77	176.735	287.491	172	803.896	58	27.0754	2.48839	144.248	292.864	984.454	709.735	749.272	542.941
GMB	1170	country	Afr	Gambia	2005	2314	3522.86	62040	1.84	9.142	3	25.6785	0	0	0	148.7	605.146	693.293	536.157	113.335	149.718	3.40957	24.5802	182.16	761.809	55	0.251931	14.859	142.291	259.713	828.393	109.024	54.4283	0	484.167	160.072	178.144	292.55	184	770.951	58	25.9304	14.859	142.291	259.713	977.093	714.17	747.721	536.157
GMB	1170	country	Afr	Gambia	2006	2307	3492.88	63724	1.93	8.92423	3	24.2017	0	0	0	148.093	604.324	690.576	529.08	113.773	155.439	3.45214	24.2071	191.07	729.685	57	0.246299	25.8609	141.679	236.187	825.502	109.298	54.7329	0	483.653	162.193	178.878	296.891	193	738.609	60	24.448	25.8609	141.679	236.187	973.595	713.622	745.309	529.08
GMB	1170	country	Afr	Gambia	2007	2312	3441.62	65482	2	8.80882	3	23.4434	0	0	0	148.305	607.421	691.388	523.339	114.492	162.402	3.50488	23.8951	198	692.421	58	0.238575	34.6839	140.605	217.886	817.808	108.782	54.5605	0	478.553	163.522	178.119	298.441	200	701.23	61	23.682	34.6839	140.605	217.886	966.113	716.203	745.949	523.339
GMB	1170	country	Afr	Gambia	2008	2330	3366.36	67351	1.99	8.72841	3	22.752	0	0	0	149.29	612.68	696.336	521.003	116.498	170.279	3.59964	23.8434	197.01	661.684	59	0.233024	15.4323	137.126	206.565	804.411	108.495	54.6358	0	477.271	164.559	178.688	301.254	199	670.413	62	22.985	15.4323	137.126	206.565	953.701	721.175	750.972	521.003
GMB	1170	country	Afr	Gambia	2009	2351	3319.17	69346	1.89	8.66445	3	22.2149	0	0	0	150.508	619.367	702.185	518.358	118.479	178.865	3.69627	23.7727	187.11	632.385	60	0.226887	25.0188	134.429	197.406	793.879	108.375	54.817	0	475.858	166.34	179.293	304.032	189	641.05	63	22.4418	25.0188	134.429	197.406	944.387	727.741	757.002	518.358
GMB	1170	country	Afr	Gambia	2010	2374	3283.53	71492	1.49	8.59011	3	21.6074	0	0	0	151.684	625.078	707.705	519.167	120.604	187.558	3.80043	23.7158	147.51	651.924	63	0.222259	33.8223	103.308	205.347	683.955	116.551	59.1933	0	514.29	180.57	193.284	330.556	149	660.514	66	21.8296	33.8223	103.308	205.347	835.639	741.63	766.898	519.167
GMB	1170	country	Afr	Gambia	2011	2411	3234.81	73728	1.34	8.66189	3	21.6813	0	0	0	153.495	640.817	714.409	521.843	121.393	197.104	3.86562	23.389	132.66	631.82	66	0.217308	40.095	95.1382	202.265	652.881	117.644	59.9848	0	518.833	183.495	196.043	337.736	134	640.482	69	21.8986	40.095	95.1382	202.265	806.376	758.462	774.394	521.843
GMB	1170	country	Afr	Gambia	2012	2443	3172.66	76100	1.1	8.79685	4	22.1453	0	0	0	153.722	661.834	716.51	523.093	119.999	205.301	3.86295	22.6367	108.9	615.3	67	0.214872	11.4007	120.753	200.866	606.193	119.368	61.1159	0	491.546	187.914	236.139	345.945	110	624.096	71	22.3601	11.4007	120.753	200.866	759.915	781.202	777.626	523.093
GMB	1170	country	Afr	Gambia	2013	2464	3145.72	78483	1.23	8.97919	4.03438	22.8613	0	0	0	154.411	684.424	715.389	516.871	116.832	213.167	3.761	22.0393	121.77	587.74	66.2827	0.212572	16.3272	83.3065	199.31	611.658	120.241	61.5625	0	496.251	190.778	238.915	351.37	123	596.719	70.3171	23.0738	16.3272	83.3065	199.31	766.069	804.664	776.952	516.871
GMB	1170	country	Afr	Gambia	2014	2477	3100.09	80698	1.38	9.02109	4.05567	22.9118	0	0	0	154.572	698.923	713.225	511.516	114.844	221.19	3.697	21.6643	136.62	499.023	65.3123	0.20946	16.5213	84.6154	199.064	616.254	121.585	62.2509	0	503.241	194.431	242.624	358.333	138	508.044	69.368	23.1213	16.5213	84.6154	199.064	770.827	820.508	775.476	511.516
GMB	1170	country	Afr	Gambia	2015	2471	3069	82631	1.37666	8.92657	4.04585	22.3699	0	0	0	153.665	703.998	707.437	503.671	113.048	227.497	3.6392	21.3256	135.429	478.278	64.7428	0.207633	12.3272	83.9433	196.621	612.059	121.395	62.1536	0	502.818	195.657	243.044	360.326	136.805	487.205	68.7886	22.5775	12.3272	83.9433	196.621	765.724	825.393	769.591	503.671
GEO	4084	country	Eur	Georgia	2000	1074	788.977	51133	0	0	0	0	0	0	0	125.957	503.264	144.093	94.3575	34.2529	157.145	0.976429	13.9546	1.98	69.2738	5	0	0.507894	35.7151	0	202.548	5.82507	7.11953	0	83.0736	121.359	102.111	154.463	1.98	69.2738	5	0	0.507894	35.7151	0	328.505	509.089	151.212	94.3575
GEO	4084	country	Eur	Georgia	2001	1014	694.976	50675	0	0	0	0	0	0	0	113.032	469.472	134.251	89.7306	34.6561	158.868	0.938364	13.0523	1.98	57.2137	5	0	0.543769	30.6245	0	173.527	5.611	6.85789	0	69.9275	111.743	93.7375	138.21	1.98	57.2137	5	0	0.543769	30.6245	0	286.559	475.083	141.109	89.7306
GEO	4084	country	Eur	Georgia	2002	965	638	51585	0	0	0	0	0	0	0	101.631	440.8	125.916	86.7115	35.2036	161.589	0.904151	12.2455	2.97	50.8762	5	0	1.64896	27.064	0	152.889	5.54169	6.77318	0	62.2253	106.348	89.2074	127.456	2.97	50.8762	5	0	1.64896	27.064	0	254.52	446.341	132.689	86.7115
GEO	4084	country	Eur	Georgia	2003	930	599.058	53455	0	0	0	0	0	0	0	92.399	418.583	119.456	85.1463	35.8207	166.078	0.871661	11.6447	3.96	46.0156	6	0	0.667797	24.439	0	137.374	5.60428	6.84968	0	57.5537	103.498	87.0568	120.04	3.96	46.0156	6	0	0.667797	24.439	0	229.773	424.188	126.305	85.1463
GEO	4084	country	Eur	Georgia	2004	897	564.782	55687	0	0	0	0	0	0	0	83.7703	397.385	113.311	84.1648	35.8774	170.616	0.827698	11.0477	3.96	39.9674	6	0	2.41524	22.2259	0	124.2	5.79887	7.08751	0	51.4307	101.929	86.1036	113.665	3.96	39.9674	6	0	2.41524	22.2259	0	207.97	403.184	120.398	84.1648
GEO	4084	country	Eur	Georgia	2005	856	536.763	57809	0	0	0	0	0	0	0	74.9256	373.405	106.419	83.1134	35.134	171.958	0.768908	10.2765	3.96	32.4401	6	0	2.39857	20.6258	0	114.509	6.25555	7.64567	0	43.3511	102.695	87.2914	109.589	3.96	32.4401	6	0	2.39857	20.6258	0	189.435	379.66	114.064	83.1134
GEO	4084	country	Eur	Georgia	2006	814	509	59436	0	0	0	0	0	0	0	66.5496	349.432	99.5422	81.76	34.3237	172.021	0.765221	9.60587	3.96	25.8627	6	0	0	19.1348	0	105.629	6.76879	8.27297	0	36.2371	103.38	88.4968	105.258	3.96	25.8627	6	0	0	19.1348	0	172.178	356.201	107.815	81.76
GEO	4084	country	Eur	Georgia	2007	767	481	60890	0	0	0	0	0	0	0	58.2465	324.615	92.4298	78.9216	33.389	169.738	0.758612	8.90163	3.96	21.1177	6	0	0	17.4751	0	96.1575	7.1965	8.79572	0	30.0664	102.685	88.4177	99.1281	3.96	21.1177	6	0	0	17.4751	0	154.404	331.812	101.226	78.9216
GEO	4084	country	Eur	Georgia	2008	720	453	62037	0	0	0	0	0	0	0	50.8472	301.532	85.8058	74.4137	32.5704	165.829	0.75312	8.24831	4.95	18.6279	6	0	0	15.709	0	86.4509	7.41222	9.05938	0	26.4403	100.2	86.572	91.5783	4.95	18.6279	6	0	0	15.709	0	137.298	308.944	94.8652	74.4137
GEO	4084	country	Eur	Georgia	2009	678	423	62751	0	0	0	0	0	0	0	44.7313	281.832	80.1539	69.6214	31.7896	161.444	0.747136	7.68069	3.96	16.7561	6	0	0	14.034	0	77.5514	7.5571	9.23646	0	23.5084	96.84	83.7088	83.8477	3.96	16.7561	6	0	0	14.034	0	122.283	289.389	89.3903	69.6214
GEO	4084	country	Eur	Georgia	2010	629	397	62946	0	0	0	0	0	0	0	38.6319	260.076	73.93	63.8971	30.4395	154.238	0.727555	7.05989	1.98	13.9471	6	0	0	15.5951	0	65.1249	10.0521	12.2859	0	30.385	94.7033	75.2942	71.6324	1.98	13.9471	6	0	0	15.5951	0	103.757	270.128	86.2159	63.8971
GEO	4084	country	Eur	Georgia	2011	581	374	62505	0	0	0	0	0	0	0	33.4492	239.293	67.9909	57.7557	28.9841	146.28	0.704003	6.54347	1.98	11.7929	6	0	0	14.1326	0	58.1612	11.5695	14.1405	0	26.5171	93.0827	71.5161	65.1074	1.98	11.7929	6	0	0	14.1326	0	91.6104	250.862	82.1314	57.7557
GEO	4084	country	Eur	Georgia	2012	536	341	61582	0	0	0	0	0	0	0	28.7837	220.388	62.59	51.8144	27.5052	138.202	0.677185	6.0388	1.98	9.69995	6	0	0	12.311	0	50.9931	11.6328	14.2179	0	21.6017	87.5139	66.8209	58.2289	1.98	9.69995	6	0	0	12.311	0	79.7767	232.021	76.8078	51.8144
GEO	4084	country	Eur	Georgia	2013	494	307	60230	0	0	0	0	0	0	0	24.8747	203.092	57.6543	46.4127	25.9553	129.828	0.639026	5.54415	1.76933	7.85903	5.40176	0	0	10.5887	0	44.2208	11.5213	14.0816	0	17.6673	81.1703	61.3449	51.375	1.76933	7.85903	5.40176	0	0	10.5887	0	69.0955	214.614	71.7359	46.4127
GEO	4084	country	Eur	Georgia	2014	445	289	58539	0	0	0	0	0	0	0	21.2863	183.005	51.9336	40.5695	23.8993	118.72	0.588408	4.99808	1.28848	6.86945	5.08504	0	0	9.54447	0	40.2854	11.7385	14.3471	0	15.5235	78.1949	58.6054	47.5179	1.28848	6.86945	5.08504	0	0	9.54447	0	61.5717	194.743	66.2806	40.5695
GEO	4084	country	Eur	Georgia	2015	408	265	56621	0	0	0	0	0	0	0	18.6617	167.831	47.6131	36.0081	22.4423	110.283	0.552534	4.60798	1.18148	5.92069	4.66276	0	0	8.37745	0	35.8086	11.4589	14.0054	0	13.3987	73.0927	54.2944	42.799	1.18148	5.92069	4.66276	0	0	8.37745	0	54.4703	179.29	61.6185	36.0081
DEU	4085	country	Eur	Germany	2000	2292	2083	818407	0	0	0	0	0	1.17058	0	7.02349	1060.55	163.882	77.2584	168.564	766.731	21.0705	25.7528	4.86292	15.3359	0	0	1.55871	74.0645	0	67.0182	205.795	62.1553	0	85.6583	696.007	591.242	279.302	4.86292	15.3359	0	0	1.55871	75.2351	0	74.0417	1266.34	226.037	77.2584
DEU	4085	country	Eur	Germany	2001	2166	1992	802252	0	0	0	0	0	0	0	8.23127	1007.74	174.033	82.3127	188.143	664.381	15.2866	25.8697	1.50301	11.0602	0	0	1.63778	51.8904	0	99.4066	192.511	50.9265	0	93.6641	663.096	562.039	264.265	1.50301	11.0602	0	0	1.63778	51.8904	0	107.638	1200.25	224.959	82.3127
DEU	4085	country	Eur	Germany	2002	2078	1858	769693	0	0	0	0	0	0	0	6.61082	1022.47	145.438	74.9226	161.965	631.333	18.7306	16.527	1.588	14.0091	0	0	0	74.5264	0	84.1958	208.972	53.0724	0	63.6933	603.664	490.495	263.784	1.588	14.0091	0	0	0	74.5264	0	90.8066	1231.45	198.51	74.9226
DEU	4085	country	Eur	Germany	2003	1966	1707	728260	0	0	0	0	0	0	0	7.55739	936.036	173.82	52.9017	154.387	607.83	12.9555	20.5129	1.54786	13.6572	0	0	0	67.2396	0	83.9469	160.2	50.4411	0	64.3262	571.987	463.352	230.302	1.54786	13.6572	0	0	0	67.2396	0	91.5043	1096.24	224.261	52.9017
DEU	4085	country	Eur	Germany	2004	1792	1634	689185	0	0	0	0	0	0	0	6.11952	905.689	121.371	62.2151	146.869	523.219	15.2988	11.2191	0	11.4302	1.37992	0	0	67.3314	0	78.4238	177.546	48.0125	0	52.4128	522.871	465.002	209.589	0	11.4302	1.37992	0	0	67.3314	0	84.5433	1083.24	169.383	62.2151
DEU	4085	country	Eur	Germany	2005	1718	1443	660909	0	0	0	0	0	1.07442	0	9.66979	875.654	118.186	59.0932	119.261	499.606	18.2652	17.1907	0	2.70121	0	0	0	49.238	0	57.856	139.597	33.8092	0	78.9514	468.591	435.224	177.033	0	2.70121	0	0	0	50.3124	0	67.5258	1015.25	151.996	59.0932
DEU	4085	country	Eur	Germany	2006	1681	1341	646427	0	0	0	0	0	1.02313	0	4.09251	841.011	148.354	50.1333	168.816	435.853	9.20816	22.5088	2.99713	10.014	0	0	0	61.2656	0	48.2544	117.171	43.6001	0	54.09	442.351	390.815	170.441	2.99713	10.014	0	0	0	62.2887	0	52.3469	958.183	191.954	50.1333
DEU	4085	country	Eur	Germany	2007	1606	1324	642259	0	0	0	0	0	0	0	6.5171	821.155	122.894	51.2058	123.825	445.956	16.7583	17.6893	1.4323	8.53372	0	0	0	37.7707	0	54.778	149.24	39.5636	0	57.8229	408.193	412.534	154.132	1.4323	8.53372	0	0	0	37.7707	0	61.2951	970.395	162.458	51.2058
DEU	4085	country	Eur	Germany	2008	1550	1322	645940	1.02175	0	0	0	0	0	0	8.17403	749.967	125.676	56.1964	141.002	435.267	15.3263	17.3698	0	11.6139	0	0	0	31.9687	0	60.8696	136.445	30.4348	0	55.0261	415.411	431.592	148.639	1.02175	11.6139	0	0	0	31.9687	0	69.0436	886.412	156.11	56.1964
DEU	4085	country	Eur	Germany	2009	1568	1259	653213	0	0	0	0	0	0	0	2.13043	733.935	121.435	53.2609	137.413	490	12.7826	17.0435	0	9.73107	0	0	0	22.2609	0	61.25	119.593	29.2148	0	61.142	421.636	371.536	162.637	0	9.73107	0	0	0	22.2609	0	63.3804	853.528	150.65	53.2609
DEU	4085	country	Eur	Germany	2010	1519	1265	660567	0	0	0	0	0	0	0	7.22351	644.956	136.215	50.5645	191.939	461.272	16.5109	10.3193	0	12.5507	0	0	0	21.981	0	34.0039	154.486	25.4456	0	65.9887	444.481	348.814	157.249	0	12.5507	0	0	0	21.981	0	41.2274	799.442	161.66	50.5645
DEU	4085	country	Eur	Germany	2011	1532	1202	666132	0	0	0	0	0	0	0	7.02752	655.567	155.609	59.232	164.645	455.785	13.0511	21.0826	1.2708	8.88162	2.54159	0	0	18.9363	0	51.8375	130.222	34.1719	0	51.8095	403.216	369.141	129.972	1.2708	8.88162	2.54159	0	0	18.9363	0	58.865	785.79	189.781	59.232
DEU	4085	country	Eur	Germany	2012	1546	1141	672252	0	0	0	0	0	0	0	6.54161	655.251	158.089	63.2355	179.894	447.01	21.8054	14.1735	0	10.624	0	0	0	22.536	0	38.1525	127.711	37.0774	0	58.0591	392.685	328.039	126.116	0	10.624	0	0	0	22.536	0	44.6941	782.962	195.166	63.2355
DEU	4085	country	Eur	Germany	2013	1493	1148	678470	0	0	0	0	0	1.01842	0	7.12892	582.535	143.597	48.884	216.923	475.601	7.12892	10.1842	0	11.8414	0	0	0	21.3245	0	40.0922	98.1451	19.0654	0	53.2369	341.26	444.858	118.176	0	11.8414	0	0	0	22.3429	0	47.2211	680.68	162.662	48.884
DEU	4085	country	Eur	Germany	2014	1506	1088	684480	0	0	0	0	0	0.351368	0	6.84545	623.82	150.852	56.1415	184.85	454.319	13.7982	15.0228	0.383188	9.7968	0.766375	0	0	19.6131	0	40.4275	110.891	28.1228	0	50.9039	354.281	356.18	116.634	0.383188	9.7968	0.766375	0	0	19.9644	0	47.273	734.711	178.975	56.1415
DEU	4085	country	Eur	Germany	2015	1449	1096	690048	0	0	0	0	0	0.33807	0	6.58636	600.209	145.142	54.0166	177.854	437.123	13.2759	14.4542	0.386005	9.86884	0.772011	0	0	19.7573	0	40.7248	111.706	28.3296	0	51.2782	356.886	358.799	117.492	0.386005	9.86884	0.772011	0	0	20.0953	0	47.3112	711.916	173.472	54.0166
GHA	1180	country	Afr	Ghana	2000	22698	44139.5	623577	22.15	150.754	30	443.202	0	0	0	1578.19	6724.09	6852.22	4211.68	937.76	1435.27	33.8838	278.811	2192.85	5019.2	629	3.43121	7478.83	1146.18	14563	6344.56	564.144	342.382	0	2433.26	836.559	925.8	1660.29	2215	5169.95	659	446.633	7478.83	1146.18	14563	7922.74	7288.23	7194.6	4211.68
GHA	1180	country	Afr	Ghana	2001	22794	41146	638495	22.62	153.173	33	417.851	0	0	0	1578.98	6799.95	6827.79	4213.77	954.918	1482.29	34.3696	275.293	2239.38	4966.03	672	3.34979	4863.64	1172	13682.7	6531.72	582.067	359.389	0	2504.45	881.539	951.977	1735.72	2262	5119.21	705	421.201	4863.64	1172	13682.7	8110.71	7382.02	7187.18	4213.77
GHA	1180	country	Afr	Ghana	2002	22974	40306.2	658273	22.86	153.089	34	393.959	0	0	0	1587.23	6854.39	6862.81	4232.75	980.691	1542.7	35.1693	274.344	2263.14	5229.81	691	3.30462	4101.03	881.07	13529	5786.39	639.682	401.789	0	2804.51	992.241	1055.72	1927.51	2286	5382.9	725	397.263	4101.03	881.07	13529	7373.62	7494.07	7264.6	4232.75
GHA	1180	country	Afr	Ghana	2003	23424	36104.2	680916	22.88	148.906	34	370.784	0	0	0	1610.47	6907.43	7001.75	4362.58	1022.17	1628.77	36.5407	277.726	2265.12	5176.33	707	3.26579	60.5991	1367.17	12433.1	5942.27	660.63	422.085	0	2910.94	1050.42	1096.13	2009.17	2288	5325.24	741	374.05	60.5991	1367.17	12433.1	7552.74	7568.06	7423.84	4362.58
GHA	1180	country	Afr	Ghana	2004	23839	36192.6	703225	22.67	139.615	36	344.526	0	0	0	1623.51	6894.87	7143.16	4535.92	1063.84	1715.89	37.9228	281.063	2244.33	5225.73	728	3.25454	245.466	1422.13	11457.7	6211.73	694.399	451.472	0	3086.21	1130.28	1160.5	2131.41	2267	5365.34	764	347.78	245.466	1422.13	11457.7	7835.24	7589.27	7594.64	4535.92
GHA	1180	country	Afr	Ghana	2005	24295	36245.3	723076	22.19	130.442	36	321.739	0	0	0	1638.57	6877.61	7286.41	4748.46	1109.08	1799.93	39.4627	285.105	2196.81	5245.61	743	3.17062	456.762	1435.12	10667.1	6374.53	725.786	480.681	0	3242.35	1213.93	1219.36	2241.1	2219	5376.05	779	324.909	456.762	1435.12	10667.1	8013.09	7603.4	7767.09	4748.46
GHA	1180	country	Afr	Ghana	2006	24642	36102.9	737798	21.54	123.98	37	306.832	0	0	0	1645.84	6893.84	7380	4885.19	1141.6	1874.9	40.9938	290.269	2132.46	5258.41	755	3.15097	562.477	973.082	10203.2	6603.27	764.655	504.329	0	3404.93	1303.82	1282.33	2351.73	2154	5382.39	792	309.983	562.477	973.082	10203.2	8249.11	7658.5	7884.33	4885.19
GHA	1180	country	Afr	Ghana	2007	24815	35208.8	749687	19.25	121.411	36	294.587	0	0	0	1646.53	6944.85	7387.1	4935.45	1161.13	1934.78	42.1001	291.817	1905.75	5140.13	729	3.1085	189.988	922.859	9932.25	6488.29	785.047	515.88	0	3501.26	1362.65	1323.4	2409.19	1925	5261.54	765	297.696	189.988	922.859	9932.25	8134.81	7729.9	7902.98	4935.45
GHA	1180	country	Afr	Ghana	2008	24950	34573.9	760681	17.01	121.453	36	287.573	0	0	0	1646.69	7041.64	7369.92	4927.82	1172.65	1994.92	42.9361	291.379	1683.99	4816.08	737	3.03745	332.604	1354.11	9610.3	6331.13	771.902	505.629	0	3399.45	1361.5	1298.68	2368.48	1701	4937.53	773	290.61	332.604	1354.11	9610.3	7977.82	7813.54	7875.55	4927.82
GHA	1180	country	Afr	Ghana	2009	25063	33723.9	773549	16.49	120.199	37	279.402	0	0	0	1643.16	7125.47	7352.63	4908.12	1181.67	2065.02	43.7064	290.14	1632.51	4577.87	739	2.88645	372.655	865.651	9621.04	6222.84	771.034	503.577	0	3366.83	1383.2	1297.43	2367.35	1649	4698.07	776	282.289	372.655	865.651	9621.04	7866	7896.5	7856.2	4908.12
GHA	1180	country	Afr	Ghana	2010	25203	32908.9	790077	14.92	117.472	37	269.809	0	0	0	1642.71	7173.88	7362.38	4903.98	1194.08	2152.4	44.6311	289.739	1477.08	4317.12	741	2.78575	471.488	835.603	9389.09	6097.62	762.818	495.942	0	3297.63	1383.25	1284.6	2352.89	1492	4434.59	778	272.595	471.488	835.603	9389.09	7740.33	7936.69	7858.32	4903.98
GHA	1180	country	Afr	Ghana	2011	25373	31886.7	813246	10.85	112.669	38	257.48	0	0	0	1640.27	7208.98	7388.86	4915.33	1209.17	2255.77	45.671	289.946	1074.15	4183.07	752	2.61295	203.237	842.783	8872.69	6191.93	777.672	503.278	0	3337.27	1430.73	1309.03	2406.22	1085	4295.74	790	260.093	203.237	842.783	8872.69	7832.19	7986.65	7892.14	4915.33
GHA	1180	country	Afr	Ghana	2012	25617	31461.2	839901	7.86	108.369	38	245.533	0	0	0	1642.76	7281.76	7427.19	4936.7	1224.05	2368.16	46.7466	289.875	778.14	3964.74	759	2.55388	453.472	1067.05	8270.67	5672.01	832.141	536.046	0	3590.25	1552.9	1399.75	2582.5	786	4073.11	797	248.086	453.472	1067.05	8270.67	7314.77	8113.9	7963.24	4936.7
GHA	1180	country	Afr	Ghana	2013	25721	30710.1	866040	7.75	104.92	38.1543	233.37	0	0	0	1636.38	7327.16	7410.13	4929.66	1226.47	2469.71	46.8392	290.449	767.25	3842.38	741.882	2.49628	369.879	698.371	7732.44	5145.37	897.549	578.18	0	3917.38	1702.08	1515.07	2799.74	775	3947.3	780.037	235.866	369.879	698.371	7732.44	6781.75	8224.71	7988.31	4929.66
GHA	1180	country	Afr	Ghana	2014	25709	29536.2	886520	6.96	102.094	38.1365	221.75	0	0	0	1622.35	7366.23	7345.86	4896.45	1219.13	2554.77	46.5588	288.71	689.04	3729.64	722.086	2.42967	3.43951	611.742	6967.83	4922.25	930.223	599.228	0	4078.08	1792.6	1573.54	2914.1	696	3831.74	760.223	224.18	3.43951	611.742	6967.83	6544.6	8296.46	7945.09	4896.45
GHA	1180	country	Afr	Ghana	2015	25402	28659	897610	6.87689	98.5652	37.6811	208.493	0	0	0	1589.62	7327.47	7191.49	4806.75	1197.3	2608.49	45.7249	283.539	665.898	3558.69	697.834	2.34807	118.102	602.545	6215.36	4860.69	931.017	599.739	0	4078.92	1823.17	1576.47	2928.23	672.775	3657.25	735.515	210.841	118.102	602.545	6215.36	6450.3	8258.49	7791.23	4806.75
GRC	4140	country	Eur	Greece	2000	583	230	104082	0	0	0	0	0	0	0	4.42785	336.516	56.0861	13.2835	10.3316	162.354	0	0	0	0	0	0	0	9.0197	0	19.0792	0	0	0	3.37442	123.527	36.9912	38.0085	0	0	0	0	0	9.0197	0	23.5071	336.516	56.0861	13.2835
GRC	4140	country	Eur	Greece	2001	530	231	104014	0	0	0	0	0	0	0	4.42897	261.309	84.1504	10.3343	1.47632	168.301	0	0	1.21638	0	1.21638	0	0	4.78261	0	16.6148	0	1.21638	0	3.64913	136.374	23.7472	42.1826	1.21638	0	1.21638	0	0	4.78261	0	21.0438	261.309	85.3668	10.3343
GRC	4140	country	Eur	Greece	2002	490	220	104245	0	0	0	0	0	1.35734	0	2.71468	283.684	52.9363	8.14404	2.71468	137.091	1.35734	0	0	0	0	0	0	1.03237	0	13.3459	0	0	0	4.05453	118.689	38.7054	44.1732	0	0	0	0	0	2.38971	0	16.0605	283.684	52.9363	8.14404
GRC	4140	country	Eur	Greece	2003	451	210	104812	0	0	0	0	0	0	0	6.39716	247.89	71.9681	3.19858	7.99645	110.351	3.19858	0	0	0	0	0	0	5.32068	0	19.376	1.05406	0	0	3.21255	118.066	31.2729	31.6981	0	0	0	0	0	5.32068	0	25.7732	248.944	71.9681	3.19858
GRC	4140	country	Eur	Greece	2004	412	212	105738	0	0	0	0	0	0	0	1.50365	245.095	40.5985	7.51825	4.51095	106.759	4.51095	1.50365	0	0	0	0	0	4.44126	0	21.7066	0	0	0	1.80889	114.837	45.9377	23.2683	0	0	0	0	0	4.44126	0	23.2103	245.095	40.5985	7.51825
GRC	4140	country	Eur	Greece	2005	385	203	106975	0	0	0	0	0	0	0	6.82624	225.266	38.227	0	5.46099	106.489	1.36525	1.36525	0	0	0	0	0	2.13905	0	25.6598	0	0	0	2.14126	98.4073	50.3703	24.2823	0	0	0	0	0	2.13905	0	32.486	225.266	38.227	0
GRC	4140	country	Eur	Greece	2006	370	194	108683	0	0	0	0	0	1.33094	0	0	216.942	35.9353	1.33094	5.32374	107.806	1.33094	0	0	0	0	0	0	3.32931	0	30.3725	0	0	0	1.06853	103.201	29.304	26.7245	0	0	0	0	0	4.66025	0	30.3725	216.942	35.9353	1.33094
GRC	4140	country	Eur	Greece	2007	354	198	110614	0	0	0	0	0	0	0	0	218.606	23.9761	1.41036	5.64143	102.956	0	1.41036	0	0	0	0	0	1.95524	0	27.4419	0	0	0	0.989029	110.665	28.4081	28.5405	0	0	0	0	0	1.95524	0	27.4419	218.606	23.9761	1.41036
GRC	4140	country	Eur	Greece	2008	349	189	112464	0	0	0	0	0	0	0	3.32381	227.681	28.2524	0	6.64762	78.1095	1.6619	3.32381	0	0	0	0	0	3.55651	0	29.4009	0	0	0	4.63717e-16	100.024	24.6927	31.326	0	0	0	0	0	3.55651	0	32.7247	227.681	28.2524	0
GRC	4140	country	Eur	Greece	2009	353	192	113809	0	0	0	0	0	0	0	2.96639	232.861	14.8319	2.96639	5.93277	88.9916	2.96639	1.48319	0	0	0	0	0	4.95363	0	17.4272	0	0	0	3.94445	109.609	27.8824	28.1835	0	0	0	0	0	4.95363	0	20.3936	232.861	14.8319	2.96639
GRC	4140	country	Eur	Greece	2010	343	193	114329	0	0	0	0	0	0	0	2.43262	180.014	36.4894	6.08156	6.08156	105.819	4.86525	1.21631	0	0	0	0	0	0.921194	0	14.068	0	0	0	1.87138e-16	126.013	30.0856	21.9127	0	0	0	0	0	0.921194	0	16.5006	180.014	36.4894	6.08156
GRC	4140	country	Eur	Greece	2011	344	193	114722	0	0	0	0	0	1.47009	0	0	176.41	32.3419	0	5.88034	120.547	7.35043	0	0	0	0	0	0	1.99655	0	13.9129	0	0	0	3.98411	112.355	40.7854	19.9655	0	0	0	0	0	3.46664	0	13.9129	176.41	32.3419	0
GRC	4140	country	Eur	Greece	2012	343	193	114395	0	0	0	0	0	0	0	0	201.444	19.963	1.81481	5.44444	112.519	0	1.81481	0	0	0	0	0	1.13097	0	21.2203	0	0	0	2.38081e-16	119.003	34.4903	17.1556	0	0	0	0	0	1.13097	0	21.2203	201.444	19.963	1.81481
GRC	4140	country	Eur	Greece	2013	339	190	113048	0	0	0	0	0	0.496783	0	0.791698	183.766	29.1047	2.55681	5.68674	111.502	4.06278	1.03161	0	0	0	0	0	1.3286	0	16.1455	0	0	0	1.30739	117.272	34.5745	19.372	0	0	0	0	0	1.82538	0	16.9372	183.766	29.1047	2.55681
GRC	4140	country	Eur	Greece	2014	331	176	110303	0	0	0	0	0	0.48506	0	0.773015	179.43	28.4179	2.49647	5.55254	108.871	3.9669	1.00726	0	0	0	0	0	1.2307	0	14.9558	0	0	0	1.21106	108.631	32.0269	17.9446	0	0	0	0	0	1.71576	0	15.7288	179.43	28.4179	2.49647
GRC	4140	country	Eur	Greece	2015	307	182	105974	0	0	0	0	0	0.449889	0	0.716965	166.42	26.3574	2.31545	5.14994	100.977	3.67927	0.934227	0	0	0	0	0	1.27265	0	15.4657	0	0	0	1.25235	112.334	33.1188	18.5564	0	0	0	0	0	1.72254	0	16.1826	166.42	26.3574	2.31545
GRD	2230	country	Amr	Grenada	2000	17	18	2212	0	0	0	0	0	0	0	0	8.31893	4.57621	3.80351	0	0.301355	0	0	0	1.28532	0	0	0	0	0	3.2342	1.4134	3.25617	0	0.487379	0.652164	4.82166	2.8497	0	1.28532	0	0	0	0	0	3.2342	9.73232	7.83238	3.80351
GRD	2230	country	Amr	Grenada	2001	16	18	2166	0	0	0	0	0	0	0	0	9.03461	3.73657	3.03781	0	0.191015	0	0	0	0.907287	0	0	0	0	0	2.28296	2.17362	4.57193	0	0.344032	1.2443	3.40597	3.06989	0	0.907287	0	0	0	0	0	2.28296	11.2082	8.3085	3.03781
GRD	2230	country	Amr	Grenada	2002	16	15	2068	0	0	0	0	0	0	0	0	8.6954	4.14422	2.64975	0	0.510638	0	0	0	0.578457	0	0	0	0	0	1.66717	1.89995	3.33041	0	0.557742	1.17368	3.12891	2.66368	0	0.578457	0	0	0	0	0	1.66717	10.5953	7.47463	2.64975
GRD	2230	country	Amr	Grenada	2003	15	14	1948	0	0	0	0	0	0	0	0	6.67333	4.645	1.72333	0.583333	1.375	0	0	0	0	0	0	0	0	0	0.652376	3.03884	2.6326	0	0.58253	2.98806	1.36797	2.73762	0	0	0	0	0	0	0	0.652376	9.71217	7.2776	1.72333
GRD	2230	country	Amr	Grenada	2004	14	13	1849	0	0	0	0	0	0	0	0	4.01515	5.76136	1.47727	0.977273	1.375	0	0.393939	0	0.410764	0	0	0	0	0	1.45759	1.88003	1.29483	0	0.978731	3.24772	1.33152	2.3988	0	0.410764	0	0	0	0	0	1.45759	5.89518	7.0562	1.47727
GRD	2230	country	Amr	Grenada	2005	13	13	1805	0	0	0	0	0	0	0	0	3.56946	4.70327	1.48097	1.2169	1.64531	0	0.384091	0	0.421296	0	0	0	0	0	2.29881	2.14955	0.842593	0	1.02969	3.65806	0	2.6	0	0.421296	0	0	0	0	0	2.29881	5.71901	5.54586	1.48097
GRD	2230	country	Amr	Grenada	2006	13	13	1829	0	0	0	0	0	0	0	0	4.30071	4.66264	1.56222	0.648153	1.44219	0	0.384091	0	0.432383	0	0	0	0	0	3.35348	1.12393	0.864766	0	1.51172	2.40065	0.920766	2.39231	0	0.432383	0	0	0	0	0	3.35348	5.42464	5.52741	1.56222
GRD	2230	country	Amr	Grenada	2007	14	12	1905	0	0	0	0	0	0	0	0	4.6117	3.75028	1.2378	0.712029	2.38442	0.43459	0.86918	0	0	0	0	0	0	0	2.47932	1.23055	0.38615	0	0.996307	1.18967	3.84284	1.87516	0	0	0	0	0	0	0	2.47932	5.84224	4.13643	1.2378
GRD	2230	country	Amr	Grenada	2008	14	13	2006	0	0	0	0	0	0	0	0	3.18939	3.43182	1.83333	1.00758	3.26515	0.424242	0.848485	0	0	0	0	0	0	0	1.52195	0.203801	0.407603	0	1.02588	2.77373	5.80992	1.25712	0	0	0	0	0	0	0	1.52195	3.3932	3.83942	1.83333
GRD	2230	country	Amr	Grenada	2009	14	14	2098	0	0	0	0	0	0	0	0	3.20825	2.79387	1.83721	1.68182	3.23573	0.414376	0.828753	0	0	0	0	0	0	0	0.201766	0.213991	0.427983	0	1.26175	3.09699	7.7584	1.03912	0	0	0	0	0	0	0	0.201766	3.42224	3.22185	1.83721
GRD	2230	country	Amr	Grenada	2010	15	13	2153	0	0	0	0	0	0	0	0.574555	3.82915	2.96731	2.25572	1.93253	3.44074	0	0	0	0	0	0	0	0	0	0.341463	0.341463	0	0	1.14305	4.51295	5.04784	1.61324	0	0	0	0	0	0	0	0.916019	4.17061	2.96731	2.25572
GRD	2230	country	Amr	Grenada	2011	14	14	2157	0	0	0	0	0	0	0	0.536252	4.42852	3.90903	1.25068	1.80369	2.07182	0	0	0	0.65	0	0	0	0	0	0.376923	0.376923	0	0	0.65	3.83462	5.68077	2.43077	0	0.65	0	0	0	0	0	0.913175	4.80545	3.90903	1.25068
GRD	2230	country	Amr	Grenada	2012	14	13	2128	0	0	0	0	0	0	0	1.02162	5.47718	3.24858	0.886125	1.77225	1.44118	0	0.15307	0	0.603571	0	0	0	0	0	0.819444	0.35	0	0	0.469444	4.36548	4.26905	2.12302	0	0.603571	0	0	0	0	0	1.84106	5.82718	3.24858	0.886125
GRD	2230	country	Amr	Grenada	2013	13	13	2078	0	0	0	0	0	0	0	0.723	5.29979	3.24872	0.843933	1.68787	1.00325	0	0.193437	0	0.830827	0	0	0	0	0	0.751462	0.105263	0	0	0.646199	4.12657	4.74687	1.79282	0	0.830827	0	0	0	0	0	1.47446	5.40505	3.24872	0.843933
GRD	2230	country	Amr	Grenada	2014	13	12	2027	0	0	0	0	0	0	0	1.03888	5.72662	2.55617	0.849588	1.69918	0.879551	0	0.250011	0	0.370656	0	0	0	0	0	0.956341	0.199584	0	0	0.756757	4.0095	3.98099	1.72617	0	0.370656	0	0	0	0	0	1.99522	5.9262	2.55617	0.849588
GRD	2230	country	Amr	Grenada	2015	12	12	1988	0	0	0	0	0	0	0	0.812112	4.8073	2.72582	0.761692	1.52338	1.23408	0	0.135613	0	0.571429	0	0	0	0	0	0.752137	0.307692	0	0	0.444444	4.01465	3.9707	1.93895	0	0.571429	0	0	0	0	0	1.56425	5.11499	2.72582	0.761692
GTM	2250	country	Amr	Guatemala	2000	8362	11791	398197	0.93	53.4867	4	7	0	0	0	572.287	2172.55	2416.76	1454.71	488.073	1032.49	21.7321	137.983	92.07	2483.27	77.7012	0	0	521.164	10.135	3883.24	427.794	134.077	0	1313.06	529.495	997.649	1321.34	93	2536.75	81.7012	7	0	521.164	10.135	4455.53	2600.34	2550.84	1454.71
GTM	2250	country	Amr	Guatemala	2001	8124	11352	400202	1.14	49.415	4	5	0	0	0	549.775	2096.54	2330.42	1421.87	470.338	1034.83	21.3379	139.333	112.86	2305.03	80.9337	0	0	503.395	6.67607	3744.66	415.079	131.76	0	1295.43	523.317	942.308	1290.55	114	2354.44	84.9337	5	0	503.395	6.67607	4294.43	2511.62	2462.19	1421.87
GTM	2250	country	Amr	Guatemala	2002	7898	10915	402962	1.35	45.9456	4	3	0	0	0	528.287	2037.19	2245.33	1383.21	453.618	1037.15	20.9958	137.911	133.65	2133.85	79.8766	0	0	485.011	7.24883	3602.13	401.856	129.244	0	1270.41	516.457	897.55	1257.71	135	2179.79	83.8766	3	0	485.011	7.24883	4130.42	2439.05	2374.58	1383.21
GTM	2250	country	Amr	Guatemala	2003	7755	10473	406016	1.7	43.4197	4	1	0	0	0	513.326	1998.68	2186.78	1357.88	441.354	1047.38	20.8663	138.611	168.3	1970.31	82.0292	0	0	465.188	5.92326	3453.14	387.252	126.254	0	1232.43	506.521	855.443	1220.2	170	2013.73	86.0292	1	0	465.188	5.92326	3966.47	2385.93	2313.04	1357.88
GTM	2250	country	Amr	Guatemala	2004	7557	10089	408464	1.79	40.8977	4	1	0	0	0	495.068	1949.63	2113.51	1318.17	425.314	1048.38	20.5641	138.686	177.21	1830.23	80.9794	0	0	447.825	5.14865	3328.96	375.892	124.317	0	1199.44	502.026	827.01	1189.96	179	1871.13	84.9794	1	0	447.825	5.14865	3824.03	2325.52	2237.82	1318.17
GTM	2250	country	Amr	Guatemala	2005	7337	9680	409893	1.75	38.576	4	0	0	0	0	476.455	1889.5	2041.91	1267.94	408.538	1049.49	20.2247	138.622	173.25	1876.16	83.6579	0	0	290.866	6.88672	2713.08	401.761	134.611	0	1289.53	545.287	883.755	1281.16	175	1914.73	87.6579	0	0	290.866	6.88672	3189.54	2291.26	2176.52	1267.94
GTM	2250	country	Amr	Guatemala	2006	7168	9233	409611	1.5	36.7284	4	2	0	0	0	461.437	1848.3	1983.34	1224.36	395.997	1052.66	20.4149	137.264	148.5	1737.42	85.8431	0	0	274.056	5.32141	2587.84	388.818	130.392	0	1239.1	534.904	857.416	1243.39	150	1774.15	89.8431	2	0	274.056	5.32141	3049.28	2237.12	2113.73	1224.36
GTM	2250	country	Amr	Guatemala	2007	6943	8807	408386	1.43	34.7309	4	2	0	0	0	443.001	1792.53	1910.02	1172.27	380.125	1047.4	20.414	135.074	141.57	1594.41	88.0014	0	0	267.056	2.39803	2494.97	372.689	125.588	0	1175.18	520.451	828.41	1196.28	143	1629.14	92.0014	2	0	267.056	2.39803	2937.98	2165.22	2035.61	1172.27
GTM	2250	country	Amr	Guatemala	2008	6760	8339	407236	1.63	32.6781	4	1	0	0	0	426.165	1740.33	1839.37	1149.7	368.503	1042.95	20.6229	133.061	161.37	1470.52	84.8735	0	0	237.237	1.07426	2309.52	358.68	121.304	0	1124.85	507.076	805.321	1157.17	163	1503.2	88.8735	1	0	237.237	1.07426	2735.68	2099.01	1960.67	1149.7
GTM	2250	country	Amr	Guatemala	2009	6601	8014	407444	1.49	30.4342	4	1	0	0	0	411.003	1677.77	1781.8	1138.35	361.332	1039.26	21.0791	133.474	147.51	1363.53	84.863	0	0	232.615	1.04681	2239.45	346.717	117.439	0	1078.1	496.129	785.427	1121.18	149	1393.96	88.863	1	0	232.615	1.04681	2650.45	2024.49	1899.24	1138.35
GTM	2250	country	Amr	Guatemala	2010	6476	7721	409854	1.69	27.9722	4	0	0	0	0	396.903	1612.28	1730.24	1147.27	359.296	1039.19	21.8544	135.301	167.31	1194.27	86.0329	0	0	223.39	1.04243	2169.08	339.826	115.528	0	1049.24	491.128	780.169	1103.98	169	1222.25	90.0329	0	0	223.39	1.04243	2565.98	1952.1	1845.77	1147.27
GTM	2250	country	Amr	Guatemala	2011	6353	7496	415216	1.71	26.006	4	1	0	0	0	384.676	1555.47	1688.46	1130.9	356.485	1044.05	22.6132	137.639	169.29	1047.63	89.2613	0	0	230.584	1.05292	2166.77	331.289	113.021	0	1012.15	483.66	770.054	1081.24	171	1073.64	93.2614	1	0	230.584	1.05292	2551.45	1886.76	1801.48	1130.9
GTM	2250	country	Amr	Guatemala	2012	6255	7303	422617	1.86	24.6686	4	0	0	0	0	374.88	1522.97	1651.79	1109.72	351.624	1051.26	23.2631	138.958	184.14	979.007	87.2144	0	0	209.342	0.802173	2063.33	328.953	112.631	0	997.202	485.682	776.61	1078.08	186	1003.68	91.2144	0	0	209.342	0.802173	2438.21	1851.93	1764.42	1109.72
GTM	2250	country	Amr	Guatemala	2013	6162	7208	430916	1.74	23.8462	3.94053	0	0	0	0	366.86	1507.02	1620.5	1074.26	346.957	1056.82	22.9543	137.114	172.26	951.014	86.1786	0	0	196.63	1.00522	1970.58	332.519	113.852	0	1009.45	496.046	786.731	1091.74	174	974.86	90.1191	0	0	196.63	1.00522	2337.44	1839.53	1734.35	1074.26
GTM	2250	country	Amr	Guatemala	2014	6049	7098	438349	1.8	22.9983	3.86827	0	0	0	0	357.306	1490.09	1579.35	1041.63	339.63	1055.63	22.4695	134.218	178.2	965.483	84.9314	0	0	180.275	0.923714	1846.54	332.669	113.903	0	1010.55	501.422	788.772	1094.34	180	988.482	88.7997	0	0	180.275	0.923714	2203.84	1822.76	1693.25	1041.63
GTM	2250	country	Amr	Guatemala	2015	5946	6912	443722	1.76935	22.2343	3.8024	0	0	0	0	348.344	1475.91	1540.22	1012.37	332.54	1055.4	22.0005	131.416	173.53	908.829	82.7055	0	0	175.074	0.921044	1798.06	325.962	111.607	0	989.619	496.415	774.779	1074.49	175.3	931.063	86.5079	0	0	175.074	0.921044	2146.41	1801.87	1651.83	1012.37
GIN	1190	country	Afr	Guinea	2000	17419	49240.8	360648	10.95	149.627	20	591.521	0	0	0	1223.9	4500.46	5454.88	3658.8	770.513	862.323	16.579	159.451	1084.05	7207.46	435	9.37129	9694.79	1620.15	14342.3	7507.72	544.385	481.644	0	2927.72	879.114	1008.23	1498.85	1095	7357.09	455	600.892	9694.79	1620.15	14342.3	8731.61	5044.84	5936.53	3658.8
GIN	1190	country	Afr	Guinea	2001	16737	47214.6	363049	11	141.668	20	475.677	0	0	0	1179.97	4341.22	5230.5	3590.14	762.125	817.514	16.4957	150.69	1089	6850.24	435	8.80609	8275.17	1612	14061.5	7490.29	543.755	481.979	0	2938.68	881.851	1012.46	1533.87	1100	6991.9	455	484.483	8275.17	1612	14061.5	8670.26	4884.97	5712.48	3590.14
GIN	1190	country	Afr	Guinea	2002	16290	41586.4	366063	10.91	133.028	20	400.89	0	0	0	1150.95	4215.6	5093.55	3546.89	762.951	794.486	16.6083	144.131	1080.09	6467.63	433	8.34192	3682.43	1597.02	13494.4	7422.45	540.746	479.9	0	2928.25	883.534	1009.73	1558.89	1091	6600.66	453	409.232	3682.43	1597.02	13494.4	8573.4	4756.34	5573.45	3546.89
GIN	1190	country	Afr	Guinea	2003	16018	39565.2	369934	10.77	123.524	20	342.504	0	0	0	1129.92	4105.25	5019.94	3549.4	772.417	788.008	16.9097	139.36	1066.23	6099.6	433	7.94443	2894.43	1586.12	12736.9	7343.74	536.342	476.658	0	2915.34	881.524	1006.41	1581.02	1077	6223.12	453	350.449	2894.43	1586.12	12736.9	8473.66	4641.59	5496.6	3549.4
GIN	1190	country	Afr	Guinea	2004	15780	35631.3	374822	10.59	112.656	20	291.874	0	0	0	1108.78	3957.86	4979.37	3569.5	784.997	791.866	17.2795	135.215	1048.41	5806.22	428	7.51993	61.4589	1588.92	11911.1	7325.69	536.366	477.368	0	2927.28	886.861	1011.61	1614.54	1059	5918.87	448	299.394	61.4589	1588.92	11911.1	8434.47	4494.23	5456.74	3569.5
GIN	1190	country	Afr	Guinea	2005	15577	35062.2	380853	10.4	101.71	20	245.12	0	0	0	1086.37	3812.15	4943.93	3608.55	798.536	801.218	17.6747	131.331	1029.6	5536.81	434	7.17513	451.274	1594.22	11180.2	7316.8	537.06	478.719	0	2936.74	893.447	1016.34	1649.79	1040	5638.52	454	252.295	451.274	1594.22	11180.2	8403.17	4349.21	5422.65	3608.55
GIN	1190	country	Afr	Guinea	2006	15150	34533.3	384525	10.14	90.3516	21	198.925	0	0	0	1044.85	3642.09	4813.39	3592.17	791.283	798.244	17.8892	129.667	1003.86	5288.83	440	6.85291	695.34	1599.68	10611.1	7311.4	538.237	480.121	0	2950.29	900.618	1022.82	1684.16	1014	5379.18	461	205.778	695.34	1599.68	10611.1	8356.25	4180.33	5293.51	3592.17
GIN	1190	country	Afr	Guinea	2007	14689	33291.8	389625	9.45	80.1006	21	163.461	0	0	0	1000.6	3505.25	4643.96	3557.17	772.453	791.589	17.8367	126.124	935.55	5042.2	438	6.61793	153.919	1598.03	10197.5	7289.66	538.217	480.49	0	2962.05	905.929	1028.82	1714.8	945	5122.3	459	170.079	153.919	1598.03	10197.5	8290.26	4043.47	5124.45	3557.17
GIN	1190	country	Afr	Guinea	2008	14418	32927.6	396106	9.12	73.0708	22	143.85	0	0	0	968.932	3463.31	4511.07	3543.04	751.241	792.437	17.7182	122.215	902.88	4640.11	458	6.31696	523.858	2353.2	9663.74	7008.63	518.937	463.801	0	2837.94	878.863	989.662	1681.7	912	4713.19	480	150.167	523.858	2353.2	9663.74	7977.56	3982.25	4974.87	3543.04
GIN	1190	country	Afr	Guinea	2009	14250	32545.4	403673	9.21	68.8698	22	138.603	0	0	0	948.593	3496.56	4410.48	3496.1	723.844	800.957	17.4403	117.352	911.79	4678.06	466	6	887.147	1257.84	10157.1	6331.75	547.342	489.749	0	3022.62	930.993	1053.68	1805.35	921	4746.93	488	144.603	887.147	1257.84	10157.1	7280.34	4043.9	4900.23	3496.1
GIN	1190	country	Afr	Guinea	2010	14261	31049	412156	9.1	67.5379	22	145.869	0	0	0	948.741	3584	4405.45	3411.81	706.593	828.357	17.3905	114.151	900.9	4406.02	461	5.73337	172.919	1191.53	10034.5	6100.79	538.97	482.746	0	2982.36	920.706	1043.1	1807.67	910	4473.56	483	151.603	172.919	1191.53	10034.5	7049.53	4122.97	4888.19	3411.81
GIN	1190	country	Afr	Guinea	2011	14261	30610.4	420677	8.48	67.1884	22	157.985	0	0	0	954.615	3659.65	4436.74	3261.55	697.612	865.302	17.5435	112.324	839.52	4137.46	473	5.3308	458.893	1169.91	9872.86	5992.53	528.837	474.332	0	2921.35	907.492	1025.93	1802.93	848	4204.65	495	163.316	458.893	1169.91	9872.86	6947.15	4188.49	4911.07	3261.55
GIN	1190	country	Afr	Guinea	2012	14280	30231.4	430126	8.19	66.4654	23	165.557	0	0	0	962.059	3693.02	4491.66	3127.8	704.218	907	18.0941	112.94	810.81	3934.85	481	5.22141	648.666	1153.83	9623.17	5933.49	524.95	471.294	0	2903.11	905.088	1020.95	1815	819	4001.31	504	170.779	648.666	1153.83	9623.17	6895.54	4217.97	4962.95	3127.8
GIN	1190	country	Afr	Guinea	2013	14337	29099.4	439771	4.32	64.946	23.0918	165.503	0	0	0	967.654	3716.17	4531.65	3066.18	715.604	948.73	18.3866	114.766	427.68	3792.76	470.019	5.1022	153.328	1153.77	9395.57	5952.6	528.3	474.302	0	2944.19	914.764	1035.75	1851.3	432	3857.71	493.11	170.606	153.328	1153.77	9395.57	6920.26	4244.47	5005.95	3066.18
GIN	1190	country	Afr	Guinea	2014	14270	28993	448727	2.21	62.2844	22.9839	157.301	0	0	0	960.171	3701.62	4504.62	3029.5	717.915	977.81	18.446	115.137	218.79	3617.86	460.765	5.00176	615.778	1211.82	8990.54	6110.79	525.874	472.124	0	2945.44	914.464	1037.21	1866.57	221	3680.14	483.749	162.303	615.778	1211.82	8990.54	7070.96	4227.5	4976.75	3029.5
GIN	1190	country	Afr	Guinea	2015	14288	27785	456482	2.21279	60.2904	23.0129	150.759	0	0	0	955.127	3722.89	4483.39	3028.35	718.258	1010.06	18.4548	115.192	213.062	3445.95	448.702	4.8708	150.7	1198.56	8506.4	6052.97	522.601	469.185	0	2943.41	912.664	1037.42	1878.52	215.275	3506.24	471.715	155.629	150.7	1198.56	8506.4	7008.1	4245.49	4952.57	3028.35
GNB	1192	country	Afr	Guinea-Bissau	2000	2848	6418.29	51123	1.59	29.2225	3	220.244	0	0	0	206.824	864.059	806.243	445.647	116.514	130.052	2.29235	22.3119	157.41	1305.97	57	1.24217	806.801	265.502	1239	1315.79	118.012	63.1077	0	498.038	157.062	177.127	256.23	159	1335.2	60	221.487	806.801	265.502	1239	1522.61	982.071	869.35	445.647
GNB	1192	country	Afr	Guinea-Bissau	2001	2821	5851.94	51672	1.88	28.7249	3	193.718	0	0	0	206.349	848.298	804.178	463.732	118.569	127.5	2.40346	22.648	186.12	1291.35	57	1.20332	318.874	276.452	1036.51	1358.76	122.374	65.6519	0	518.816	164.493	184.29	270.054	188	1320.07	60	194.922	318.874	276.452	1036.51	1565.1	970.671	869.83	463.732
GNB	1192	country	Afr	Guinea-Bissau	2002	2810	5946.54	52423	2.17	28.1961	3	171.45	0	0	0	206.144	841.864	801.682	483.418	120.879	125.675	2.52143	23.001	214.83	1264.32	58	1.17287	532.681	283.657	830.169	1390.54	125.755	67.7122	0	534.655	170.786	189.89	282.369	217	1292.52	61	172.623	532.681	283.657	830.169	1596.68	967.619	869.394	483.418
GNB	1192	country	Afr	Guinea-Bissau	2003	2799	7787.31	53321	2.45	27.7643	3	153.7	0	0	0	205.37	842.294	795.519	496.617	122.359	124.138	2.62345	23.165	242.55	1226.35	57	1.15346	2509.14	289.38	642.267	1410.71	128.408	69.3987	0	546.798	176.899	194.357	292.905	245	1254.11	60	154.854	2509.14	289.38	642.267	1616.08	970.702	864.918	496.617
GNB	1192	country	Afr	Guinea-Bissau	2004	2818	6879.23	54306	2.73	27.3799	3	143.925	0	0	0	206.33	850.636	797.721	510.677	124.628	124.786	2.74342	23.4446	270.27	1169.59	58	1.1371	1784.79	290.382	477.667	1408.14	128.587	69.7634	0	547.775	178.741	195.192	299.188	273	1196.97	61	145.062	1784.79	290.382	477.667	1614.47	979.223	867.484	510.677
GNB	1192	country	Afr	Guinea-Bissau	2005	2825	5152.1	55292	2.98	26.4793	3	129.072	0	0	0	206.761	838.699	804.038	532.124	128.09	126.957	2.89148	23.9087	295.02	1097.9	58	1.11059	243.675	286.345	375.799	1384.02	126.992	69.3347	0	540.477	179.001	193.359	301.065	298	1124.38	61	130.183	243.675	286.345	375.799	1590.78	965.691	873.372	532.124
GNB	1192	country	Afr	Guinea-Bissau	2006	2826	4832.27	56073	3.12	24.8989	3	109.871	0	0	0	206.786	803.538	817.721	564.478	133.413	131.178	3.11444	24.8804	308.88	1020.3	59	1.10682	114.911	278.889	315.634	1346.87	124.41	68.2707	0	526.385	178.174	189.446	300.002	312	1045.2	62	110.978	114.911	278.889	315.634	1553.66	927.948	885.992	564.478
GNB	1192	country	Afr	Guinea-Bissau	2007	2804	4527.17	56868	3.25	22.3594	3	86.5133	0	0	0	204.488	742.729	833.536	601.247	140.56	136.752	3.39241	26.1743	321.75	939.443	58	1.07548	5.14103	268.23	281.378	1299.22	121.034	66.4691	0	508.689	175.943	184.316	296.48	325	961.802	61	87.5888	5.14103	268.23	281.378	1503.71	863.763	900.005	601.247
GNB	1192	country	Afr	Guinea-Bissau	2008	2782	4375.04	57722	3.45	20.1486	3	73.2673	0	0	0	201.353	699.965	848.048	614.646	144.53	143.123	3.60467	26.8657	341.55	859.308	58	1.03528	47.1939	255.822	261.935	1244.4	116.133	63.9204	0	487.337	169.679	177.979	290.75	345	879.457	61	74.3025	47.1939	255.822	261.935	1445.75	816.098	911.968	614.646
GNB	1192	country	Afr	Guinea-Bissau	2009	2752	4206.45	58679	3.52	18.3413	3	68.1546	0	0	0	197.587	676.847	856.347	605.42	142.912	149.685	3.68251	26.5032	348.48	860.404	56	1	67.4754	183.037	275.289	1023.12	122.683	67.68	0	480.206	181.768	226.87	312.441	352	878.745	59	69.1546	67.4754	183.037	275.289	1220.71	799.531	924.027	605.42
GNB	1192	country	Afr	Guinea-Bissau	2010	2719	4025.37	59766	3.53	17.1336	3	68.8302	0	0	0	194.32	674.09	858.174	578.225	136.723	156.051	3.6384	25.2846	349.47	790.623	57	0.955888	48.0319	175.665	269.661	983.925	118.666	65.4849	0	457.72	177.429	222.976	307.766	353	807.756	60	69.7861	48.0319	175.665	269.661	1178.24	792.756	923.659	578.225
GNB	1192	country	Afr	Guinea-Bissau	2011	2686	3888.3	60780	3.47	16.0728	3	66.5562	0	0	0	191.069	670.978	853.472	558.421	132.743	162.09	3.64713	24.4824	343.53	726.746	57	0.917995	68.6191	168.896	264.31	946.472	114.867	63.3277	0	439.003	173.281	218.2	303.13	347	742.819	60	67.4742	68.6191	168.896	264.31	1137.54	785.845	916.799	558.421
GNB	1192	country	Afr	Guinea-Bissau	2012	2651	3751.48	61930	3.28	15.2005	3	62.1455	0	0	0	187.919	663.888	844.381	545.347	130.316	167.873	3.69542	23.9543	324.72	672.164	56	0.880763	78.8959	163.567	258.181	915.534	111.74	61.6306	0	422.437	170.101	215.606	300.029	328	687.365	59	63.0263	78.8959	163.567	258.181	1103.45	775.628	906.011	545.347
GNB	1192	country	Afr	Guinea-Bissau	2013	2626	3558.79	63124	2.82	14.4918	2.97171	56.758	0	0	0	185.097	657.94	834.528	540.87	129.415	173.649	3.66986	23.7886	279.18	627.994	53.7835	0.845903	25.2397	159.824	252.739	893.454	109.674	60.4909	0	415.378	168.451	212.657	299.074	282	642.486	56.7552	57.6039	25.2397	159.824	252.739	1078.55	767.614	895.019	540.87
GNB	1192	country	Afr	Guinea-Bissau	2014	2608	3445.92	64225	2.16	13.9899	2.95134	52.6804	0	0	0	182.85	655.6	824.95	537.36	128.598	179.574	3.64669	23.6383	213.84	589.632	51.567	0.811042	57.9065	156.662	245.953	875.263	108.065	59.6038	0	409.863	167.468	210.399	298.884	216	603.622	54.5184	53.4915	57.9065	156.662	245.953	1058.11	763.666	884.554	537.36
GNB	1192	country	Afr	Guinea-Bissau	2015	2586	3297	65143	2.14178	13.5111	2.92644	49.0577	0	0	0	180.267	652.662	813.845	532.411	127.469	184.663	3.61468	23.4309	206.149	548.148	49.7124	0.781873	30.8389	151.736	235.459	847.383	105.23	58.0402	0	398.929	164.536	205.566	294.49	208.291	561.659	52.6389	49.8396	30.8389	151.736	235.459	1027.65	757.893	871.886	532.411
GUY	2260	country	Amr	Guyana	2000	483	399	18568	0	0	0	0	0	0.648412	0	11.9395	227.018	99.0281	70.7884	25.8281	46.4302	0.819047	0.500066	20.8686	108.431	0	0	0	6.46021	27.8338	62.0606	1.96732	3.05843	0	49.588	39.4486	38.5589	40.7241	20.8686	108.431	0	0	0	7.10862	27.8338	74.0001	228.986	102.087	70.7884
GUY	2260	country	Amr	Guyana	2001	464	381	18214	0	0	0	0	0	0	0	17.8462	192.738	114.215	57.1077	32.1231	49.9692	0	0	31.5533	115.961	0	0	0	10.6397	30.346	44.638	2.09136	6.27408	0	47.1357	32.5492	37.2402	22.5711	31.5533	115.961	0	0	0	10.6397	30.346	62.4842	194.83	120.489	57.1077
GUY	2260	country	Amr	Guyana	2002	443	363	17632	0	0	0	0	0	1.6717	0	13.3736	212.306	73.5547	76.8981	21.7321	41.7925	0	1.6717	40.9393	82.2593	0	0	0	7.19845	23.0923	60.3609	3.54055	9.19001	0	37.6916	39.8772	30.8224	28.028	40.9393	82.2593	0	0	0	8.87015	23.0923	73.7345	215.846	82.7447	76.8981
GUY	2260	country	Amr	Guyana	2003	419	342	16877	0	0	0	0	0	0	0	2.17098	214.927	84.6684	60.7876	17.3679	36.9067	2.17098	0	34.9266	70.5116	0	0	0	8.40685	30.4652	42.8419	0	0	0	35.6514	53.0631	28.1997	37.9338	34.9266	70.5116	0	0	0	8.40685	30.4652	45.0129	214.927	84.6684	60.7876
GUY	2260	country	Amr	Guyana	2004	394	322	16004	0	0	0	0	0	0	0	5.42202	169.89	77.7156	74.1009	32.5321	32.5321	0	1.80734	30.5039	33.723	0	0	0	8.99783	32.776	48.78	3.51123	7.16896	0	23.2451	49.5435	35.3511	48.3994	30.5039	33.723	0	0	0	8.99783	32.776	54.202	173.401	84.8846	74.1009
GUY	2260	country	Amr	Guyana	2005	368	300	15066	0	0	0	0	0	0	0	11.8165	165.431	72.5872	69.211	13.5046	35.4495	0	0	26.6412	60.4949	0	0	0	9.33161	55.0713	39.7752	0	1.53998	0	33.3256	24.6707	26.1243	23.0252	26.6412	60.4949	0	0	0	9.33161	55.0713	51.5917	165.431	74.1271	69.211
GUY	2260	country	Amr	Guyana	2006	337	279	13919	0	0	0	0	0	0	0	10.2744	154.116	63.7012	39.0427	20.5488	43.1524	2.05488	4.10976	15.3719	67.9143	0	0	0	5.07916	24.6946	38.9908	0	0	0	23.9593	33.5416	18.954	50.4942	15.3719	67.9143	0	0	0	5.07916	24.6946	49.2652	154.116	63.7012	39.0427
GUY	2260	country	Amr	Guyana	2007	306	257	12695	3.825	0	0	1.9125	0	0	0	5.7375	131.963	68.85	36.3375	30.6	24.8625	0	1.9125	20.5568	33.9027	0	0	0	6.82888	9.3414	33.5803	6.86503	2.19571	0	32.4486	43.1194	26.4263	41.7349	24.3818	33.9027	0	1.9125	0	6.82888	9.3414	39.3178	138.828	71.0457	36.3375
GUY	2260	country	Amr	Guyana	2008	280	237	11608	0	0	0	0	0	0	0	7.94326	99.2908	61.5603	33.7589	47.6596	27.8014	1.98582	0	8.87273	34.993	0	0	0	6.58539	10.9529	28.2489	0	0	0	33.4856	24.2202	59.1505	30.4909	8.87273	34.993	0	0	0	6.58539	10.9529	36.1922	99.2908	61.5603	33.7589
GUY	2260	country	Amr	Guyana	2009	263	223	10951	0	0	0	0	0	0	0	7.85075	94.209	43.1791	31.403	43.1791	43.1791	0	0	3.80352	39.4313	0	0	0	13.1227	15.7853	29.8593	0	0	0	20.5497	21.452	39.4247	39.5716	3.80352	39.4313	0	0	0	13.1227	15.7853	37.71	94.209	43.1791	31.403
GUY	2260	country	Amr	Guyana	2010	261	217	10917	2.23077	0	0	0	0	0	0	4.46154	82.5385	66.9231	37.9231	15.6154	37.9231	2.23077	11.1538	1.68896	33.2346	0	0	0	3.3174	37.3991	26.6496	0	3.25688	0	18.9893	22.6226	35.797	34.0446	3.91973	33.2346	0	0	0	3.3174	37.3991	31.1112	82.5385	70.18	37.9231
GUY	2260	country	Amr	Guyana	2011	278	214	11687	0	0	0	0	0	0	0	10.6107	82.7634	61.542	50.9313	42.4427	25.4657	4.24427	0	4.92216	17.8713	0	0	0	8.12338	45.1023	27.6208	0	0	0	26.3272	19.9935	32.1315	31.9078	4.92216	17.8713	0	0	0	8.12337	45.1023	38.2315	82.7634	61.542	50.9313
GUY	2260	country	Amr	Guyana	2012	310	222	13069	0.919965	0	0	0	0	0	0	9.48073	100.03	65.6868	47.0424	39.0061	40.987	2.37802	4.46944	3.32373	28.2691	0	0	0	7.6001	46.1142	26.7292	0	1.0744	0	21.1202	20.3878	33.9921	33.3893	4.2437	28.2691	0	0	0	7.6001	46.1142	36.2099	100.03	66.7612	47.0424
GUY	2260	country	Amr	Guyana	2013	346	236	14727	1.0268	0	0	0	0	0	0	10.5817	111.646	73.3149	52.5054	43.5359	45.7468	2.65418	4.98848	3.71691	31.6131	0	0	0	8.49914	39.3081	29.8911	0	1.20149	0	23.6186	22.7995	38.0131	37.339	4.74371	31.6131	0	0	0	8.49914	39.3081	40.4728	111.646	74.5164	52.5054
GUY	2260	country	Amr	Guyana	2014	376	247	16191	1.11583	0	0	0	0	0	0	11.4992	121.326	79.6717	57.0579	47.3106	49.7133	2.88431	5.421	3.88092	33.008	0	0	0	8.87416	41.6291	31.21	0	1.25451	0	24.6608	23.8055	39.6904	38.9866	4.99675	33.008	0	0	0	8.87416	41.6291	42.7092	121.326	80.9262	57.0579
GUY	2260	country	Amr	Guyana	2015	391	251	17128	1.16034	0	0	0	0	0	0	11.958	126.166	82.8501	59.3341	49.198	51.6965	2.99938	5.63727	3.99252	33.9572	0	0	0	9.12934	39.7235	32.1075	0	1.29058	0	25.3699	24.4901	40.8317	40.1077	5.15286	33.9572	0	0	0	9.12934	39.7235	44.0654	126.166	84.1407	59.3341
HTI	2270	country	Amr	Haiti	2000	8146	19759	266218	13.52	124.732	15	163.688	0	0	0	602.876	2582.48	2339.33	1168.27	562.047	473.488	16.5695	84.0035	1338.48	4681.84	356.026	7.27313	0	1133.63	142.608	5934.42	465.788	391.764	0	2226.33	806.404	749.454	1524.99	1352	4806.57	371.026	170.961	0	1133.63	142.608	6537.29	3048.27	2731.09	1168.27
HTI	2270	country	Amr	Haiti	2001	8028	18886	264954	13.17	119.961	15	156.63	0	0	0	589.663	2561.76	2291.98	1149.06	551.193	479.214	16.5442	83.831	1303.83	4326.13	351.714	6.53112	0	1092.15	146.049	5693.27	449.746	380.539	0	2137.71	792.798	719.672	1485.87	1317	4446.09	366.714	163.161	0	1092.15	146.049	6282.93	3011.5	2672.52	1149.06
HTI	2270	country	Amr	Haiti	2002	7951	17987	263282	12.61	116.312	15	150.757	0	0	0	578.813	2563.37	2243.44	1143.98	542.126	484.076	16.5696	83.9558	1248.39	3988.62	344.201	5.85587	0	1049.67	149.272	5445.04	432.578	368.011	0	2048.92	774.911	689.838	1441.7	1261	4104.93	359.201	156.612	0	1049.67	149.272	6023.85	2995.94	2611.45	1143.98
HTI	2270	country	Amr	Haiti	2003	7902	17102	261656	11.97	113.428	15	145.792	0	0	0	569.107	2585.53	2193.3	1144.79	534.018	488.237	16.6171	84.2168	1185.03	3674.3	337.776	5.22141	0	1007.72	150.197	5200.39	415.728	355.377	0	1958.05	756.965	659.312	1395.94	1197	3787.73	352.776	151.013	0	1007.72	150.197	5769.49	3001.25	2548.68	1144.79
HTI	2270	country	Amr	Haiti	2004	7845	16351	260621	11.27	110.051	15	140.174	0	0	0	556.475	2625.18	2132.81	1141.15	523.315	488.939	16.5766	84.0568	1115.73	3407.57	333.353	4.66592	0	972.442	156.534	4995.46	401.299	344.833	0	1885.09	741.398	634.782	1357.84	1127	3517.62	348.353	144.84	0	972.442	156.534	5551.94	3026.48	2477.65	1141.15
HTI	2270	country	Amr	Haiti	2005	7765	15788	260568	10.16	106.34	14	134.13	0	0	0	542.776	2662.42	2067.38	1130.36	510.418	487.014	16.4609	83.5475	1005.84	3209.19	328.133	4.23035	0	950.746	153.069	4868.74	392.717	338.858	0	1843.16	734.233	620.654	1338.43	1016	3315.53	342.133	138.36	0	950.746	153.069	5411.52	3055.13	2406.24	1130.36
HTI	2270	country	Amr	Haiti	2006	7693	15313	261671	8.55	102.547	14	127.183	0	0	0	530.819	2669.57	2018.98	1133.35	499.248	488.594	16.8446	83.3161	846.45	3048.37	328.265	3.91294	0	936.213	147.927	4785.39	388.115	336.502	0	1814.27	736.661	610.909	1330.02	855	3150.92	342.265	131.096	0	936.213	147.927	5316.21	3057.69	2355.48	1133.35
[truncated: 1,929 more rows]
[truncated: 96 more columns]

## Sheet: Notes
GLOBAL HEALTH ESTIMATES 2016 SUMMARY TABLES December 2016 World Health Organization Geneva, Switzerland
[truncated: 1 more rows]

[truncated: 83 more sheets: DALYs All ages, DALYs 0-4, DALYs 5-14, DALYs 15-29, DALYs 30-49, DALYs 50-59, DALYs 60-69, DALYs 70+, Notes Death Global 2000-2015, Summary Death Global 2000-2015, Top20 Death Global 2000-2015, 2015 Global Death Global 2000-2, 2010 GlobalDeath Global 2000-20, 2005 Global Death Global 2000-2, 2000 Global Death Global, Notes Deaths WHOReg, SummaryDeaths WHOReg, Top20 Deaths WHOReg, 2015 Global Deaths WHOReg, 2010 Global Deaths WHOReg …]
